# Supplementary material for: The Transcriptional Landscape of the Photosynthetic Model Cyanobacterium Synechocystis sp. PCC6803
Source: Sci Rep. 2016 Feb 29;6:22168. doi: 10.1038/srep22168 (PMC4770689; doi:10.1038/srep22168)
Supplement: Supplementary Table S1 [file srep22168-s2.xls]

## Sheet: sample.table
Experiment index	Contrasts IDs as they appear in the Heat maps	Main source of perturbation	Environmental factor tested	Database	Data accession	Number of arrays compared	Author / Description	Platform used	Condition as in CyanoEXpress
A	WT_blue_red_1.5h	environmental	Light wavelength	ArrayExpress	E-TABM-339; 135 & 136 & 161_S01_A01.txt/A02.txt	6; two-color array	PMID:19759342; Singh et al. 2009	Synechocystis 11K oligo DNA microarray	Blue/Red light
A	WT_blue_red_15min	environmental	Light wavelength	ArrayExpress	E-TABM-339; 143 & 144 & 149_S01_A01.txt/A02.txt	6; two-color array	PMID:19759342; Singh et al. 2009	Synechocystis 11K oligo DNA microarray	Blue/Red light
A	WT_blue_red_2h	environmental	Light wavelength	ArrayExpress	E-TABM-339; 146 & 147 & 148_S01_A01.txt/A02.txt	6; two-color array	PMID:19759342; Singh et al. 2009	Synechocystis 11K oligo DNA microarray	Blue/Red light
A	WT_blue_red_3h	environmental	Light wavelength	ArrayExpress	E-TABM-339: 129 & 130 & 131_S01_A01.txt/A02.txt	6; two-color array	PMID:19759342; Singh et al. 2009	Synechocystis 11K oligo DNA microarray	Blue/Red light
A	WT_blue_red_45min	environmental	Light wavelength	ArrayExpress	E-TABM-339; 150 & 151 & 152_S01_A01.txt/A02.txt	6; two-color array	PMID:19759342; Singh et al. 2009	Synechocystis 11K oligo DNA microarray	Blue/Red light
A	WT_blue_red_6h	environmental	Light wavelength	ArrayExpress	E-TABM-339; 132 & 133 & 134_S01_A01.txt/A02.txt	6; two-color array	PMID:19759342; Singh et al. 2009	Synechocystis 11K oligo DNA microarray	Blue/Red light
B	WT_growth_stage_11h	environmental	Growth stage	GEO	GSE11970, GSM303185	1; two-color array	Zang et al. 2008 (PMID: 18644144)	GPL7016	Growth
B	WT_growth_stage_1h	environmental	Growth stage	GEO	GSE11970, GSM303181	1; two-color array	Zang et al. 2008 (PMID: 18644144)	GPL7016	Growth
B	WT_growth_stage_2.5h	environmental	Growth stage	GEO	GSE11970, GSM303182	1; two-color array	Zang et al. 2008 (PMID: 18644144)	GPL7016	Growth
B	WT_growth_stage_4h	environmental	Growth stage	GEO	GSE11970, GSM303183	1; two-color array	Zang et al. 2008 (PMID: 18644144)	GPL7016	Growth
B	WT_growth_stage_7h	environmental	Growth stage	GEO	GSE11970, GSM303184	1; two-color array	Zang et al. 2008 (PMID: 18644144)	GPL7016	Growth
B	WT_SO4_12h	environmental	Nutrient limitations	GEO	GSE11970, GSM303168/9	2; two-color array	Zang et al. 2008 (PMID: 18644144)	GPL7016	S starvation
B	WT_SO4_1h	environmental	Nutrient limitations	GEO	GSE11970, GSM303159/61	3; two-color array	Zang et al. 2008 (PMID: 18644144)	GPL7016	S starvation
B	WT_SO4_24h	environmental	Nutrient limitations	GEO	GSE11970, GSM303170/1	2; two-color array	Zang et al. 2008 (PMID: 18644144)	GPL7016	S starvation
B	WT_SO4_3h	environmental	Nutrient limitations	GEO	GSE11970, GSM303162/4	3; two-color array	Zang et al. 2008 (PMID: 18644144)	GPL7016	S starvation
B	WT_SO4_48h	environmental	Nutrient limitations	GEO	GSE11970, GSM303172	1; two-color array	Zang et al. 2008 (PMID: 18644144)	GPL7016	S starvation
B	WT_SO4_6h	environmental	Nutrient limitations	GEO	GSE11970, GSM303165/7	3; two-color array	Zang et al. 2008 (PMID: 18644144)	GPL7016	S starvation
B	WT_SO4_72h	environmental	Nutrient limitations	GEO	GSE11970, GSM303173/4	2; two-color array	Zang et al. 2008 (PMID: 18644144)	GPL7016	S starvation
B	WT_SO4_HEPES_12h	environmental	Nutrient limitations	GEO	GSE11970, GSM303177/8	2; two-color array	Zang et al. 2008 (PMID: 18644144)	GPL7016	S starvation
B	WT_SO4_HEPES_1h	environmental	Nutrient limitations	GEO	GSE11970, GSM303175/6	2; two-color array	Zang et al. 2008 (PMID: 18644144)	GPL7016	S starvation
B	WT_SO4_HEPES_24h	environmental	Nutrient limitations	GEO	GSE11970, GSM303179/80	2; two-color array	Zang et al. 2008 (PMID: 18644144)	GPL7016	S starvation
C	WT_CO2_limitation_12h	environmental	Nutrient limitations	GEO	GSE1695; GSM29255/7	3; two-color array	Wang et al 2004 (PMID: 14612435)	GPL965	C limitation
C	WT_CO2_limitation_1h	environmental	Nutrient limitations	GEO	GSE1695; GSM29242/4	3; two-color array	Wang et al 2004 (PMID: 14612435)	GPL965	C limitation
C	WT_CO2_limitation_3.3h	environmental	Nutrient limitations	GEO	GSE1695; GSM29245/8	4; two-color array	Wang et al 2004 (PMID: 14612435)	GPL965	C limitation
C	WT_CO2_limitation_3h	environmental	Nutrient limitations	GEO	GSE1695; GSM29248/51	3; two-color array	Wang et al 2004 (PMID: 14612435)	GPL965	C limitation
C	WT_CO2_limitation_6h	environmental	Nutrient limitations	GEO	GSE1695; GSM29252/4	3; two-color array	Wang et al 2004 (PMID: 14612435)	GPL965	C limitation
D	WT_heat_1h	environmental	Temperature	GEO	GSE21133; GSM528578/81	4; two-color array	Rowland et al. 2010 (PMID: 20463904)	TakaraBio CyanoCHIP ver1.4-ver1.6	Heat
D	WT_heat_2h	environmental	Temperature	GEO	GSE21133; GSM528574/7	4; two-color array	Rowland et al. 2010 (PMID: 20463904)	TakaraBio CyanoCHIP ver1.4-ver1.6	Heat
D	WT_heat_30min	environmental	Temperature	GEO	GSE21133; GSM528582/5	4; two-color array	Rowland et al. 2010 (PMID: 20463904)	TakaraBio CyanoCHIP ver1.4-ver1.6	Heat
D	WT_heat_4h	environmental	Temperature	GEO	GSE21133; GSM528570/3	4; two-color array	Rowland et al. 2010 (PMID: 20463904)	TakaraBio CyanoCHIP ver1.4-ver1.6	Heat
D	WT_heat_8h	environmental	Temperature	GEO	GSE21133; GSM528566/9	4; two-color array	Rowland et al. 2010 (PMID: 20463904)	TakaraBio CyanoCHIP ver1.4-ver1.6	Heat
E	sll0790_lowO2	mutant	Low O2	GEO	GSM611957 & GSM611961/GSM611958 & GSM611962	4; one-color array	Summerfield et al. 2011 (PMID: 20929957)	GPL11088	Others
E	sll0790_vs_WT	mutant	Normal conditions (mutant vs wild type)	GEO	GSM611953 & GSM611959	2; one-color array	Summerfield et al. 2011 (PMID: 20929957)	GPL11088	Others
E	sll0790_vs_WT_lowO2	mutant	Low O2	GEO	GSM611956 & GSM611960	2; one-color array	Summerfield et al. 2011 (PMID: 20929957)	GPL11088	Others
E	WT_lowO2	environmental	Low O2	GEO	GSM611733 & GSM611955/GSM611952 & GSM611954	4; one-color array	Summerfield et al. 2011 (PMID: 20929957)	GPL11088	Others
F	WT_Cd_1.25h	environmental	Cadmium presence	GEO	GSE3682; GSM84997/8	2; two-color array	Houot et al. 2007 (PMID:17910763)	Takara CyanoChip v.1.2	Cd presence
F	WT_Cd_1.5h	environmental	Cadmium presence	GEO	GSE3682; GSM85001/2	2; two-color array	Houot et al. 2007 (PMID:17910763)	Takara CyanoChip v.1.2	Cd presence
F	WT_Cd_15min	environmental	Cadmium presence	GEO	GSE3682; GSM84561/2	2; two-color array	Houot et al. 2007 (PMID:17910763)	Takara CyanoChip v.1.2	Cd presence
F	WT_Cd_16h	environmental	Cadmium presence	GEO	GSE3682; GSM85003/4	2; two-color array	Houot et al. 2007 (PMID:17910763)	Takara CyanoChip v.1.2	Cd presence
F	WT_Cd_1h	environmental	Cadmium presence	GEO	GSE3682; GSM84995/6	2; two-color array	Houot et al. 2007 (PMID:17910763)	Takara CyanoChip v.1.2	Cd presence
F	WT_Cd_30min	environmental	Cadmium presence	GEO	GSE3682; GSM84563/4	2; two-color array	Houot et al. 2007 (PMID:17910763)	Takara CyanoChip v.1.2	Cd presence
F	WT_Cd_3h	environmental	Cadmium presence	GEO	GSE3682; GSM84239/40	2; two-color array	Houot et al. 2007 (PMID:17910763)	Takara CyanoChip v.1.2	Cd presence
F	WT_Cd_5h	environmental	Cadmium presence	GEO	GSE3682; GSM84237/8	2; two-color array	Houot et al. 2007 (PMID:17910763)	Takara CyanoChip v.1.2	Cd presence
F	WT_Cd_6h	environmental	Cadmium presence	GEO	GSE3682; GSM84999/5000	2; two-color array	Houot et al. 2007 (PMID:17910763)	Takara CyanoChip v.1.2	Cd presence
G	WT_H2O2_15min	environmental	Oxidative state	GEO	GSE3703; GSM85536/7	2; two-color array	Houot et al. 2007 (PMID:17910763)	Takara CyanoChip v.2.0	Oxidative stress
G	WT_H2O2_30min	environmental	Oxidative state	GEO	GSE3703; GSM85534/5	2; two-color array	Houot et al. 2007 (PMID:17910763)	Takara CyanoChip v.2.0	Oxidative stress
G	WT_H2O2_3h	environmental	Oxidative state	GEO	GSE3703; GSM85528/9	2; two-color array	Houot et al. 2007 (PMID:17910763)	Takara CyanoChip v.2.0	Oxidative stress
G	WT_H2O2_5h	environmental	Oxidative state	GEO	GSE3703; GSM85532/3	2; two-color array	Houot et al. 2007 (PMID:17910763)	Takara CyanoChip v.2.0	Oxidative stress
G	WT_H2O2_7h	environmental	Oxidative state	GEO	GSE3703; GSM85530/1	2; two-color array	Houot et al. 2007 (PMID:17910763)	Takara CyanoChip v.2.0	Oxidative stress
H	WT_Zn_excess_240min	environmental	Zn excess	GEO	GSE3716; GSM85670/1	2; two-color array	Houot et al. 2007 (PMID:17910763)	Takara CyanoChip v.2.0	Others
H	WT_Zn_excess_30min	environmental	Zn excess	GEO	GSE3716; GSM85672/3	2; two-color array	Houot et al. 2007 (PMID:17910763)	Takara CyanoChip v.2.0	Others
I	WT_Fe_low1_96h	environmental	Iron limitation	GEO	GSE3717; GSM85680/1	2; two-color array	Houot et al. 2007 (PMID:17910763)	Takara CyanoChip v.2.0	Fe depletion
I	WT_Fe_low2_96h	environmental	Iron limitation	GEO	GSE3717; GSM85678/9	2; two-color array	Houot et al. 2007 (PMID:17910763)	Takara CyanoChip v.2.0	Fe depletion
J	slr1738_excess_Cd	mutant	Cadmium presence	GEO	GSE3719; GSM85682/3	2; two-color array	Houot et al. 2007 (PMID:17910763)	Takara CyanoChip v.2.0	Others
N	WT_Fe_high_4h	environmental	Iron excess	GEO	GSE3715; GSM85674/5	2; two-color array	Houot et al. 2007 (PMID:17910763)	Takara CyanoChip v.2.0	Fe excess
N	WT_Fe_high_6h	environmental	Iron excess	GEO	GSE3715; GSM85676/7	2; two-color array	Houot et al. 2007 (PMID:17910763)	Takara CyanoChip v.2.0	Fe excess
O	WT_HL_15min	environmental	Light intensity	ArrayExpress	E-TABM-333; 040 & 105_S01_A01.txt/A02.txt & 065_S01_A01 & 068_S01_A01.txt	6; two-color array	Singh et al. 2008 (PMID: 18599646)	Synechocystis 11K oligo DNA microarray	High light
O	WT_HL_1h	environmental	Light intensity	ArrayExpress	E-TABM-333; 049 & 107_S01_A01.txt/A02.txt & 065_S01_A02.txt & 068_S01_A02.txt	6; two-color array	Singh et al. 2008 (PMID: 18599646)	Synechocystis 11K oligo DNA microarray	High light
O	WT_HL_2h	environmental	Light intensity	ArrayExpress	E-TABM-333; 019 & 063_S01_A01.txt/A02.txt & 066_S01_A01.txt & 071_S01_A01.txt	6; two-color array	Singh et al. 2008 (PMID: 18599646)	Synechocystis 11K oligo DNA microarray	High light
O	WT_HL_3h	environmental	Light intensity	ArrayExpress	E-TABM-333; 050 & 108_S01_A01.txt/A02.txt & 066_S01_A02.txt & 069_S01_A01.txt	6; two-color array	Singh et al. 2008 (PMID: 18599646)	Synechocystis 11K oligo DNA microarray	High light
O	WT_HL_4h	environmental	Light intensity	ArrayExpress	E-TABM-333; 020 & 064_S01_A01.txt/A02.txt & 067_S01_A01.txt & 071_S01_A02.txt	6; two-color array	Singh et al. 2008 (PMID: 18599646)	Synechocystis 11K oligo DNA microarray	High light
O	WT_HL_6h	environmental	Light intensity	ArrayExpress	E-TABM-333; 051 & 109_S01_A01.txt/A02.txt & 067_S01_A02.txt & 069_S01_A02.txt	6; two-color array	Singh et al. 2008 (PMID: 18599646)	Synechocystis 11K oligo DNA microarray	High light
P	sll1371_KO_mutant	mutant	Normal conditions (mutant vs wild type)	KEGG	ex0000022/24_&_ex0000044	4; two-color array	Yoshimura et al. 2001 (PMID: 12085767)	TaKara CyanoChip	Others
Q	WT_DBMIB_20uE_light	environmental	Oxidative state	KEGG	ex0000834/5 & ex0000838/9	6; two-color array	Hihara et al. 2003 (PMID: 12591891)	TaKara CyanoChip	Oxidative stress
Q	WT_DBMIB_300uE_light	environmental	Oxidative state	KEGG	ex0000156/7 & ex0000166/7	4; two-color array	Hihara et al. 2003 (PMID: 12591891)	TaKara CyanoChip	Oxidative stress
Q	WT_DCMU_20uE_light	environmental	Oxidative state	KEGG	ex0000158/9 & ex0000832/3 & ex0000836/7	6; two-color array	Hihara et al. 2003 (PMID: 12591891)	TaKara CyanoChip	Oxidative stress
Q	WT_DCMU_300uE_light	environmental	Oxidative state	KEGG	ex0000030,38 & ex0000049/50 & ex0000154/5	6; two-color array	Hihara et al. 2003 (PMID: 12591891)	TaKara CyanoChip	Oxidative stress
Q1	WT_HL1_15min	environmental	Light intensity	KEGG	ex0000140/3 & ex0000160/1	6; two-color array	Hihara et al. 2001 (PMID: 11283337)	TaKara CyanoChip	High light
Q1	WT_HL2_1h	environmental	Light intensity	KEGG	ex0000144/7 & ex0000152/3	6; two-color array	Hihara et al. 2001 (PMID: 11283337)	TaKara CyanoChip	High light
Q1	WT_HL3_6h	environmental	Light intensity	KEGG	ex0000148/9 & ex0000162/3	4; two-color array	Hihara et al. 2001 (PMID: 11283337)	TaKara CyanoChip	High light
Q1	WT_HL4_15h	environmental	Light intensity	KEGG	ex0000164/5 & ex0000168/9	4; two-color array	Hihara et al. 2001 (PMID: 11283337)	TaKara CyanoChip	High light
R	sll1590_vs_WT	mutant	Normal conditions (mutant vs wild type)	KEGG	ex0001821/4	4; two-color array	Los et al. 2010 (PMID: 22294932)	TaKara CyanoChip	Others
S	slr1738_methyl_viologen	mutant	Oxidative state (mutant vs mutant)	KEGG	ex0001341/4	4; two-color array	Kobayashi et al. 2004 (PMID: 15047877)	TaKara CyanoChip	Others
S	WT_methyl_viologen_HL	environmental	Oxidative state	KEGG	ex0001349,54,55	3; two-color array	Kobayashi et al. 2004 (PMID: 15047877)	TaKara CyanoChip	Oxidative stress
S	WT_methyl_viologen_NL	environmental	Oxidative state	KEGG	ex0001441/4	4; two-color array	Kobayashi et al. 2004 (PMID: 15047877)	TaKara CyanoChip	Oxidative stress
T	WT_circadian_12h	environmental	Circadian	KEGG	ex0001377/82 & ex0000880/5	11; two-color array	Kucho et al. 2007 (PMID: 15743968)	TaKara CyanoChip	Circadian
T	WT_circadian_16h	environmental	Circadian	KEGG	ex0001383/88 & ex0000886/91	11; two-color array	Kucho et al. 2007 (PMID: 15743968)	TaKara CyanoChip	Circadian
T	WT_circadian_20h	environmental	Circadian	KEGG	ex0001389/94 & ex0000892/7	11; two-color array	Kucho et al. 2007 (PMID: 15743968)	TaKara CyanoChip	Circadian
T	WT_circadian_24h	environmental	Circadian	KEGG	ex0001395/400 & ex0000898/903	11; two-color array	Kucho et al. 2007 (PMID: 15743968)	TaKara CyanoChip	Circadian
T	WT_circadian_28h	environmental	Circadian	KEGG	ex0001401/6 & ex0000904/09	11; two-color array	Kucho et al. 2007 (PMID: 15743968)	TaKara CyanoChip	Circadian
T	WT_circadian_32h	environmental	Circadian	KEGG	ex0001407/12 & ex0000910/5	11; two-color array	Kucho et al. 2007 (PMID: 15743968)	TaKara CyanoChip	Circadian
T	WT_circadian_36h	environmental	Circadian	KEGG	ex0001413/8 & ex0000916/21	11; two-color array	Kucho et al. 2007 (PMID: 15743968)	TaKara CyanoChip	Circadian
T	WT_circadian_40h	environmental	Circadian	KEGG	ex0001419/24 & ex0000922/7	11; two-color array	Kucho et al. 2007 (PMID: 15743968)	TaKara CyanoChip	Circadian
T	WT_circadian_44h	environmental	Circadian	KEGG	ex0001425/30 & ex0000928/33	11; two-color array	Kucho et al. 2007 (PMID: 15743968)	TaKara CyanoChip	Circadian
T	WT_circadian_48h	environmental	Circadian	KEGG	ex0001431/6 & ex0000934/9	11; two-color array	Kucho et al. 2007 (PMID: 15743968)	TaKara CyanoChip	Circadian
T	WT_circadian_4h	environmental	Circadian	KEGG	ex0001365/70 & ex0000868/73	11; two-color array	Kucho et al. 2007 (PMID: 15743968)	TaKara CyanoChip	Circadian
T	WT_circadian_8h	environmental	Circadian	KEGG	ex0001371/6 & ex0000874/9	11; two-color array	Kucho et al. 2007 (PMID: 15743968)	TaKara CyanoChip	Circadian
U	sll0649_sorbitol	mutant	Osmotic stress	KEGG	ex0001675/8	4; two-color array	Paithoonrangsarid et al. 2004 (PMID: 15471853)	TaKara CyanoChip	Others
U	sll0698_sorbitol	mutant	Osmotic stress	KEGG	ex0001659/62	4; two-color array	Paithoonrangsarid et al. 2004 (PMID: 15471853)	TaKara CyanoChip	Others
U	sll1229_sorbitol	mutant	Osmotic stress	KEGG	ex0001667/70	4; two-color array	Paithoonrangsarid et al. 2004 (PMID: 15471853)	TaKara CyanoChip	Others
U	sll1708_sorbitol	mutant	Osmotic stress	KEGG	ex0001679/82	4; two-color array	Paithoonrangsarid et al. 2004 (PMID: 15471853)	TaKara CyanoChip	Others
U	slr0115_sorbitol	mutant	Osmotic stress	KEGG	ex0001683/6	4; two-color array	Paithoonrangsarid et al. 2004 (PMID: 15471853)	TaKara CyanoChip	Others
U	slr0533_sorbitol	mutant	Osmotic stress	KEGG	ex0001651/4	4; two-color array	Paithoonrangsarid et al. 2004 (PMID: 15471853)	TaKara CyanoChip	Others
U	slr1147_sorbitol	mutant	Osmotic stress	KEGG	ex0001647/50	4; two-color array	Paithoonrangsarid et al. 2004 (PMID: 15471853)	TaKara CyanoChip	Others
U	slr1285_sorbitol	mutant	Osmotic stress	KEGG	ex0001663/6	4; two-color array	Paithoonrangsarid et al. 2004 (PMID: 15471853)	TaKara CyanoChip	Others
U	slr1783_sorbitol	mutant	Osmotic stress	KEGG	ex0001671/4	4; two-color array	Paithoonrangsarid et al. 2004 (PMID: 15471853)	TaKara CyanoChip	Others
U	slr1805_sorbitol	mutant	Osmotic stress	KEGG	ex0001655/8	4; two-color array	Paithoonrangsarid et al. 2004 (PMID: 15471853)	TaKara CyanoChip	Others
U	WT_sorbitol	environmental	Osmotic stress	KEGG	ex0001641/6	6; two-color array	Paithoonrangsarid et al. 2004 (PMID: 15471853)	TaKara CyanoChip	Osmotic stress
V	sll0005_low_temperature	mutant	Temperature	KEGG	ex0001855/56	2; two-color array	Panichkin et al 2008	TaKara CyanoChip	Others
V	slr0152_low_temperature	mutant	Temperature	KEGG	ex0001853/54	2; two-color array	Panichkin et al 2008	TaKara CyanoChip	Others
V	slr0599_low_temperature	mutant	Temperature	KEGG	ex0001843/4	2; two-color array	Panichkin et al 2008	TaKara CyanoChip	Others
V	slr1225_low_temperature	mutant	Temperature	KEGG	ex0001851/52	2; two-color array	Panichkin et al 2008	TaKara CyanoChip	Others
V	slr1443_low_temperature	mutant	Temperature	KEGG	ex0001849/50	2; two-color array	Panichkin et al 2008	TaKara CyanoChip	Others
V	slr1697_low_temperature	mutant	Temperature	KEGG	ex0001841/2	2; two-color array	Panichkin et al 2008	TaKara CyanoChip	Others
V	spkD1_low_temperature	mutant	Temperature	KEGG	ex0001845/6	2; two-color array	Panichkin et al 2008	TaKara CyanoChip	Others
V	spkD2_low_temperature	mutant	Temperature	KEGG	ex0001847/8	2; two-color array	Panichkin et al 2008	TaKara CyanoChip	Others
V	SpkI_low_temperature	mutant	Temperature	KEGG	ex0001857/58	2; two-color array	Panichkin et al 2008	TaKara CyanoChip	Others
V	SpkJ_low_temperature	mutant	Temperature	KEGG	ex0001859/60	2; two-color array	Panichkin et al 2008	TaKara CyanoChip	Others
V	SpkK_low_temperature	mutant	Temperature	KEGG	ex0001861/62	2; two-color array	Panichkin et al 2008	TaKara CyanoChip	Others
V	SpkL1_low_temperature	mutant	Temperature	KEGG	ex0001863/64	2; two-color array	Panichkin et al 2008	TaKara CyanoChip	Others
V	SpkL2_low_temperature	mutant	Temperature	KEGG	ex0001865/66	2; two-color array	Panichkin et al 2008	TaKara CyanoChip	Others
V	WT_low_temperature_5	environmental	Temperature	KEGG	ex0001839/40	2; two-color array	Panichkin et al 2008	TaKara CyanoChip	Cold
V1	sll1575_spkA_vs_WT	mutant	Normal conditions (mutant vs wild type)	KEGG	ex0001637/40	4; two-color array	Panichkin et al. 2006 (PMID: 16916897)	TaKara CyanoChip	Others
W	slr0083_KO_mutant_low_temperature_180min	mutant	Temperature	KEGG	ex0001876/7	2; two-color array	Prakash_et al. 2009 (PMID: 19926653)	TaKara CyanoChip	Others
W	slr0083_KO_mutant_low_temperature_20min	mutant	Temperature	KEGG	ex0001872/3	2; two-color array	Prakash_et al. 2009 (PMID: 19926653)	TaKara CyanoChip	Others
W	slr0083_KO_mutant_low_temperature_60min	mutant	Temperature	KEGG	ex0001874/5	2; two-color array	Prakash_et al. 2009 (PMID: 19926653)	TaKara CyanoChip	Others
W	slr0083_vs_complemented_24C	mutant	Temperature (mutant vs complemented)	KEGG	ex0001886/7	2; two-color array	Prakash_et al. 2009 (PMID: 19926653)	TaKara CyanoChip	Others
W	slr0083_vs_complemented_34C	mutant	Temperature (mutant vs complemented)	KEGG	ex0001888/9	2; two-color array	Prakash_et al. 2009 (PMID: 19926653)	TaKara CyanoChip	Others
W	slr0083_vs_WT_34C	mutant	Temperature (mutant vs wild type)	KEGG	ex0001884/5	2; two-color array	Prakash_et al. 2009 (PMID: 19926653)	TaKara CyanoChip	Others
W	WT_low_temperature_2	environmental	Temperature	KEGG	ex0001878/9	2; two-color array	Prakash_et al. 2009 (PMID: 19926653)	TaKara CyanoChip	Cold
W	WT_low_temperature_3	environmental	Temperature	KEGG	ex0001880/1	2; two-color array	Prakash_et al. 2009 (PMID: 19926653)	TaKara CyanoChip	Cold
W	WT_low_temperature_4	environmental	Temperature	KEGG	ex0001882/3	2; two-color array	Prakash_et al. 2009 (PMID: 19926653)	TaKara CyanoChip	Cold
W1	WT_novobiocin	environmental	Chemical	KEGG	ex0001825/6	2; two-color array	Prakash_et al. 2007 (PMID: 19763333)	TaKara CyanoChip	Others
W1	WT_novobiocin_HS	environmental	Chemical + Temperature	KEGG	ex0001831/34	4; two-color array	Prakash_et al. 2007 (PMID: 19763333)	TaKara CyanoChip	Others
W1	WT_novobiocin_LT	environmental	Chemical + Temperature	KEGG	ex0001827/30	4; two-color array	Prakash_et al. 2007 (PMID: 19763333)	TaKara CyanoChip	Others
W1	WT_novobiocin_salt_stress	environmental	Chemical + Osmotic stress	KEGG	ex0001835/38	4; two-color array	Prakash_et al. 2007 (PMID: 19763333)	TaKara CyanoChip	Others
X	sll0649_KO_mutant_NaCl	mutant	Osmotic stress (mutant vs wild type)	KEGG	ex0001717/20	4; two-color array	Shoumskaya_et_ al. 2007 (PMID: 15805106)	TaKara CyanoChip	Others
X	sll0698_KO_mutant_NaCl	mutant	Osmotic stress (mutant vs wild type)	KEGG	ex0001699/700	2; two-color array	Shoumskaya_et_ al. 2007 (PMID: 15805106)	TaKara CyanoChip	Others
X	sll1229_KO_mutant_sorbitol	mutant	Osmotic stress (mutant vs wild type)	KEGG	ex0001705/8	4; two-color array	Shoumskaya_et_ al. 2007 (PMID: 15805106)	TaKara CyanoChip	Others
X	sll1708_KO_mutant_NaCl	mutant	Osmotic stress (mutant vs wild type)	KEGG	ex0001713/17	4; two-color array	Shoumskaya_et_ al. 2007 (PMID: 15805106)	TaKara CyanoChip	Others
X	slr0115_KO_mutant_NaCl	mutant	Osmotic stress (mutant vs wild type)	KEGG	ex0001721/24	4; two-color array	Shoumskaya_et_ al. 2007 (PMID: 15805106)	TaKara CyanoChip	Others
X	slr0533_KO_mutant_NaCl	mutant	Osmotic stress (mutant vs wild type)	KEGG	ex0001691/94	4; two-color array	Shoumskaya_et_ al. 2007 (PMID: 15805106)	TaKara CyanoChip	Others
X	slr1285_KO_mutant_NaCl	mutant	Osmotic stress (mutant vs wild type)	KEGG	ex0001701/4	4; two-color array	Shoumskaya_et_ al. 2007 (PMID: 15805106)	TaKara CyanoChip	Others
X	slr1783_KO_mutant_NaCl	mutant	Osmotic stress (mutant vs wild type)	KEGG	ex0001709/12	4; two-color array	Shoumskaya_et_ al. 2007 (PMID: 15805106)	TaKara CyanoChip	Others
X	slr1805_KO_mutant_NaCl	mutant	Osmotic stress (mutant vs wild type)	KEGG	ex0001695/98	4; two-color array	Shoumskaya_et_ al. 2007 (PMID: 15805106)	TaKara CyanoChip	Others
X	WT_salt_added	environmental	Osmotic stress	KEGG	ex0001687/90	4; two-color array	Shoumskaya_et_ al. 2007 (PMID: 15805106)	TaKara CyanoChip	Osmotic stress
Y	sll0698_normal_vs_low_temperature	mutant	Temperature (mutant vs mutant)	KEGG	ex0000008/11_ex0000004/5	6; two-color array	Suzuki_et_al. 2001 (PMID: 11298290)	TaKara CyanoChip	Others
Y	sll0698_vs_WT_low_temperature	mutant	Temperature (mutant vs wild type)	KEGG	ex0000006/7_ex0000016/9	6; two-color array	Suzuki_et_al. 2001 (PMID: 11298290)	TaKara CyanoChip	Others
Y	WT_low_temperature_1	environmental	Temperature	KEGG	ex0000002/3_ex0000012/3_ex0000014/5	6; two-color array	Suzuki_et_al. 2001 (PMID: 11298290)	TaKara CyanoChip	Cold
Z	Hik33_HL_1h_glucose	mutant	Light intensity (mutant vs mutant)	GEO	GSE4019; GSM91952/71		Tu_et_al. 2004 (PMID: 15175303)	GPL3356	Others
Z	Hik33_HL_30min_glucose	mutant	Light intensity (mutant vs mutant)	GEO	GSE4019; GSM91952/71	20; two-color array	Tu_et_al. 2004 (PMID: 15175303)	GPL3356	Others
Z	Hik33_HL_3h_glucose	mutant	Light intensity (mutant vs mutant)	GEO	GSE4019; GSM91952/71		Tu_et_al. 2004 (PMID: 15175303)	GPL3356	Others
Z	Hik33_HL_6h_glucose	mutant	Light intensity (mutant vs mutant)	GEO	GSE4019; GSM91952/71		Tu_et_al. 2004 (PMID: 15175303)	GPL3356	Others
Z	WT_glucose_LL	environmental	Glucose presence	GEO	GSE4019; GSM91952/71		Tu_et_al. 2004 (PMID: 15175303)	GPL3356	Others
Z	WTG_HL_1h	environmental	Light intensity	GEO	GSE4019; GSM91952/71		Tu_et_al. 2004 (PMID: 15175303)	GPL3356	High light
Z	WTG_HL_30min	environmental	Light intensity	GEO	GSE4019; GSM91952/71		Tu_et_al. 2004 (PMID: 15175303)	GPL3356	High light
Z	WTG_HL_3h	environmental	Light intensity	GEO	GSE4019; GSM91952/71		Tu_et_al. 2004 (PMID: 15175303)	GPL3356	High light
Z	WTG_HL_6h	environmental	Light intensity	GEO	GSE4019; GSM91952/71		Tu_et_al. 2004 (PMID: 15175303)	GPL3356	High light
Z1	ssr3341_vs_WT	mutant	mutant vs wild type	GEO	GSE10708; GSM270625 & GSM270632/5 & GSM270643 & GSM270658 & GSM270721	8; two-color array	Dienst_et_al_2008	GPL6546	Others
Z2	WT_CO2	environmental	nutrient	GEO	GSE16162; GSM405553/5	3; one-color array	Georg_et_al. 2011 (PMID: 21245330)	GPL6546	C limitation
Z2	WT_dark	environmental	light	GEO	GSE16162; GSM405547/9	3; one-color array	Georg_et_al. 2011 (PMID: 21245330)	GPL6546	Dark
Z2	WT_HL	environmental	light	GEO	GSE16162; GSM405550/2	3; one-color array	Georg_et_al. 2011 (PMID: 21245330)	GPL6546	High light
Z3	WT_alkoxide_gel	environmental	Osmotic stress	GEO	GSE37842; GSM920868/71	4; one-color array	Luterra_et_al. 2012 (PMID: 22846903)	NimbleGen Synechocystis sp. PCC 6803 Gene Expression Array [101018_TI1148_60mer_exp]	Grown in Gel
Z3	WT_aqueous_gel	environmental	Osmotic stress	GEO	GSE37842; GSM920864/7	4; one-color array	Luterra_et_al. 2012 (PMID: 22846903)	NimbleGen Synechocystis sp. PCC 6803 Gene Expression Array [101018_TI1148_60mer_exp]	Grown in Gel
Z3	WT_NaCl	environmental	Osmotic stress	GEO	GSE37842; GSM920872/5	4; one-color array	Luterra_et_al. 2012 (PMID: 22846903)	NimbleGen Synechocystis sp. PCC 6803 Gene Expression Array [101018_TI1148_60mer_exp]	Osmotic stress
Z4	GlcD1.GlcD2_high_CO2_24h_vs_GlcD1.GlcD2_Low_CO2_24h	mutant	Nutrient limitation (mutant vs mutant)	GEO	GSE31672; GSM786211/36	13; two-color array	Hackenberg_et_al. 2012 (PMID: 22096149)	GPL6546	Others
Z4	GlcD1.GlcD2_high_CO2_24h_vs_GlcD1.GlcD2_LowCO2_3h	mutant	Nutrient limitation (mutant vs mutant)	GEO	GSE31672; GSM786211/36	13; two-color array	Hackenberg_et_al. 2012 (PMID: 22096149)	GPL6546	Others
Z4	sll1031_high_CO2_24h_vs_sll1031_low_CO2_24h	mutant	Nutrient limitation (mutant vs mutant)	GEO	GSE31672; GSM786211/36	13; two-color array	Hackenberg_et_al. 2012 (PMID: 22096149)	GPL6546	Others
Z4	WT_high_CO2_24h_vs_GlcD1.GlcD2_high_CO2_24h	mutant	mutant vs wild type	GEO	GSE31672; GSM786211/36	13; two-color array	Hackenberg_et_al. 2012 (PMID: 22096149)	GPL6546	High CO2
Z4	WT_high_CO2_24h_vs_WT_Low_CO2_24h	environmental	Nutrient limitation	GEO	GSE31672; GSM786211/36	13; two-color array	Hackenberg_et_al. 2012 (PMID: 22096149)	GPL6546	Others
Z4	WT_high_CO2_24h_vs_WT_low_CO2_3h	environmental	Nutrient limitation	GEO	GSE31672; GSM786211/36	13; two-color array	Hackenberg_et_al. 2012 (PMID: 22096149)	GPL6546	Others
Z4	WT_high_CO2_vs_sll1031_high_CO2	mutant	mutant vs wild type	GEO	GSE31672; GSM786211/36	13; two-color array	Hackenberg_et_al. 2012 (PMID: 22096149)	GPL6546	High CO2
Z5	WT_Fe.DFB.12h	environmental	chemical	GEO	GSE39804; GSM979522/3 & GSM979518/9	2; one-color array	Hernandez-Prieto_et_al. 2012 (PMID: 23275872)	GPL15867	Fe depletion
Z5	WT_Fe.DFB.24h	environmental	chemical	GEO	GSE39804; GSM979524/5 & GSM979518/9	2; one-color array	Hernandez-Prieto_et_al. 2012 (PMID: 23275872)	GPL15867	Fe depletion
Z5	WT_Fe.DFB.3h	environmental	chemical	GEO	GSE39804; GSM979520/1 & GSM979518/9	2; one-color array	Hernandez-Prieto_et_al. 2012 (PMID: 23275872)	GPL15867	Fe depletion
Z5	WT_Fe.DFB.48h	environmental	chemical	GEO	GSE39804; GSM979526/7 & GSM979518/9	2; one-color array	Hernandez-Prieto_et_al. 2012 (PMID: 23275872)	GPL15867	Fe depletion
Z5	WT_Fe.DFB.72h	environmental	chemical	GEO	GSE39804; GSM979528/9 & GSM979518/9	2; one-color array	Hernandez-Prieto_et_al. 2012 (PMID: 23275872)	GPL15867	Fe depletion
Z6	PsrR1.0h.PsrR1.24h.Cu.depleted	mutant	Nutrient limitation (mutant vs mutant)	GEO	GSE41411	2; one-color array	Dienst_et_al. 2014 (PMID: 25248550)	GPL15867	Others
Z6	WT.0h.PsrR1.0h	mutant	Normal conditions (mutant vs wild type)	GEO	GSE41411	2; one-color array	Dienst_et_al. 2014 (PMID: 25248550)	GPL15867	Others
Z6	WT.0h.PsrR1.24h.Cu.depleted	mutant	Nutrient limitation (mutant vs wild type)	GEO	GSE41411	2; one-color array	Dienst_et_al. 2014 (PMID: 25248550)	GPL15867	Others
Z6	WT.24h.PsrR1.24h.Cu.depleted	mutant	Nutrient limitation (mutant vs wild type)	GEO	GSE41411	2; one-color array	Dienst_et_al. 2014 (PMID: 25248550)	GPL15867	Others
Z6	WT_0h.WT.24h.Cu.depleted	environmental	Nutrient limitation	GEO	GSE41411	2; one-color array	Dienst_et_al. 2014 (PMID: 25248550)	GPL15867	Cu limitation
Z7	WT_Dark_11.5h	environmental	light	GEO	GSE45667	2; one-color array	Lehmann_et_al. 2014 (PMID: 200047482)	GPL15867	Dark
Z7	WT_Dark_30min	environmental	light	GEO	GSE45667	2; one-color array	Lehmann_et_al. 2014 (PMID: 200047482)	GPL15867	Dark
Z7	WT_Dark_5.5h	environmental	light	GEO	GSE45667	2; one-color array	Lehmann_et_al. 2014 (PMID: 200047482)	GPL15867	Dark
Z7	WT_Light_30min	environmental	light	GEO	GSE45667	2; one-color array	Lehmann_et_al. 2014 (PMID: 200047482)	GPL15867	Dark
Z7	WT_Light_5.5h	environmental	light	GEO	GSE45667	2; one-color array	Lehmann_et_al. 2014 (PMID: 200047482)	GPL15867	Dark
Z8	PSI_less_vs_PSI_less_ScpABCDE	mutant	Normal condition(mutant vs wild type)	GEO	GSE59371	3; two-color array	Tibiletti et al. 2015 (PMID: 26646103)	GPL17595	Oxidative stress
Z8	PSI_less_vs_PSI_less_ScpABCD	mutant	Normal condition(mutant vs wild type)	GEO	NA	3; two-color array	NA	GPL17595	Oxidative stress
Z9	CS_HL_GL	environmental	Normal condition(mutant vs wild type)	GEO	GSE50060	13; one-color array	Hakkila K et al. (PMID: 24009334)	GPL17595	High light
Z9	SigCDE_HL_GL	environmental	Normal condition(mutant vs wild type)	GEO	GSE50060	13; one-color array	Hakkila K et al. (PMID: 24009334)	GPL17595	High light
Z9	SigCDE_CS_HL	environmental	Normal condition(mutant vs wild type)	GEO	GSE50060	13; one-color array	Hakkila K et al. (PMID: 24009334)	GPL17595	High light
Z9	SigCDE_CS_GL	environmental	Normal condition(mutant vs wild type)	GEO	GSE50060	13; one-color array	Hakkila K et al. (PMID: 24009334)	GPL17595	High light
Z10	SigBCDE_CS	mutant	Normal condition(mutant vs wild type)	GEO	GSE69981	3; one-color array	Koskinen S et al. (PMID: 26354085)	GPL17595	High light
Z11	CS_40C_CS_32C	environmental	Temperature	GEO	GSE59451	13; one-color array	Gunnelius L et al. (PMID: 25386944)	GPL17595	Heat
Z11	rpoZ_40C_rpoZ_32C	mutant	Normal condition(mutant vs wild type)	GEO	GSE59451	13; one-color array	Gunnelius L et al. (PMID: 25386944)	GPL17595	Heat
Z11	rpoZ_40C_CS_40C	mutant	Normal condition(mutant vs wild type)	GEO	GSE59451	13; one-color array	Gunnelius L et al. (PMID: 25386944)	GPL17595	Heat
Z12	rpoZ_32C_CS_32C	mutant	Normal condition(mutant vs wild type)	GEO	GSE51647	3; one-color array	Gunnelius L et al. (PMID: 24476911)	GPL17595	Heat
