# Supplementary material for: The Transcriptional Landscape of the Photosynthetic Model Cyanobacterium Synechocystis sp. PCC6803
Source: Sci Rep. 2016 Feb 29;6:22168. doi: 10.1038/srep22168 (PMC4770689; doi:10.1038/srep22168)
Supplement: Supplementary Table S3 [file srep22168-s3.xls]

## Sheet: Enrichment_analysis
			Regulatory branch														Metabolic branch
	Function	Genes in Category	Genes in Cluster A	FDR	Genes in Cluster A1	FDR	Genes in Cluster A2	FDR	Genes in Cluster A3	FDR	Genes in Cluster B	FDR	Genes in Cluster B1	FDR	Genes in Cluster B2	FDR	Genes in Cluster C	FDR	Genes in Cluster C1	FDR	Genes in Cluster C2	FDR	Genes in Cluster C3	FDR	Genes in Cluster D	FDR	Genes in Cluster D1	FDR	Genes in Cluster D2	FDR
A	Amino acid biosynthesis	97	24	1	6	1	15	1	3	1	6	1	4	1	2	1	45	0.000200826	27	0.0010388	4	1	14	0.0831824	22	0.0614609	12	0.543131	10	0.212499
B	Biosynthesis of cofactors, prosthetic groups, and carriers	125	55	1	12	1	29	0.420446	14	1	12	1	6	1	6	1	35	0.753379	19	0.825818	9	0.989696	7	1	22	0.576937	8	1	14	0.0620672
C	Cell envelope	67	22	1	7	1	11	1	4	1	4	1	0	1	4	1	31	0.00268088	8	1	5	0.989696	18	5.85695e-05	10	1	7	1	3	1
D	Cellular processes	80	29	1	10	1	15	1	4	1	5	1	2	1	3	1	32	0.025313	20	0.0164355	4	1	8	0.966371	9	1	3	1	6	1
E	Central intermediary metabolism	31	10	1	3	1	4	1	3	1	2	1	1	1	1	1	13	0.12281	2	1	2	1	9	0.00492281	6	0.795887	5	0.543131	1	1
F	Energy metabolism	93	30	1	13	1	16	1	1	1	12	1	7	1	5	1	35	0.0449143	14	0.835108	6	1	15	0.0423272	16	0.731516	15	0.0922048	1	1
G	Fatty acid, phospholipid and sterol metabolism	39	11	1	7	1	4	1	0	1	5	1	3	1	2	1	19	0.0118901	7	0.800019	4	0.796566	8	0.0511086	4	1	2	1	2	1
H	Photosynthesis and respiration	143	32	1	11	1	9	1	12	1	6	1	5	1	1	1	34	1	19	1	7	1	8	1	68	2.27737e-23	11	1	57	1.20382e-36
I	Purines, pyrimidines, nucleosides, and nucleotides	43	12	1	7	1	3	1	2	1	1	1	0	1	1	1	25	0.000161628	15	0.00169983	6	0.194043	4	1	2	1	2	1	0	1
J	Regulatory functions	156	83	0.00259163	26	1	42	0.0422384	15	1	21	1	14	1	7	1	25	1	11	1	7	1	7	1	16	1	8	1	8	1
K2	DNA replication, restriction, modification, recombination, and repair	75	31	1	10	1	13	1	8	1	4	1	2	1	2	1	22	0.692812	4	1	14	0.00102343	4	1	3	1	3	1	0	1
L	Transcription	30	13	1	6	1	3	1	4	1	1	1	0	1	1	1	11	0.337486	9	0.0509221	0	1	2	1	5	1	3	1	2	1
M	Translation	168	30	1	10	1	18	1	2	1	12	1	12	1	0	1	108	1.22872e-23	97	2.76644e-43	7	1	4	1	17	1	11	1	6	1
N	Transport and binding proteins	200	110	6.96429e-05	33	1	45	0.417854	32	0.00267208	12	1	9	1	3	1	51	1	19	1	19	0.148758	13	1	22	1	16	1	6	1
O	Other categories	369	93	1	33	1	49	1	11	1	33	1	21	1	12	1	53	1	30	1	7	1	16	1	25	1	19	1	6	1
P	Hypothetical	1277	478	1	176	1	204	1	98	1	191	0.0712544	125	0.45108	66	1	272	1	109	1	62	1	101	1	123	1	80	1	43	1
Z	Unknown	679	229	1	72	1	100	1	57	1	95	1	68	0.666213	27	1	79	1	30	1	22	1	27	1	63	1	51	1	12	1
R	RNA	53	0	1	0	1	0	1	0	1	0	1	0	1	0	1	0	1	0	1	0	1	0	1	0	1	0	1	0	1
		Regulatory branch															Metabolic branch
	Function	Genes in Sub-category	Genes in Cluster A	FDR	Genes in Cluster A1	FDR	Genes in Cluster A2	FDR	Genes in Cluster A3	FDR	Genes in Cluster B	FDR	Genes in Cluster B1	FDR	Genes in Cluster B2	FDR	Genes in Cluster C	FDR	Genes in Cluster C1	FDR	Genes in Cluster C2	FDR	Genes in Cluster C3	FDR	Genes in Cluster D	FDR	Genes in Cluster D1	FDR	Genes in Cluster D2	FDR
A1	Aromatic amino acid family	28	9	1	1	1	6	1	2	1	1	1	0	1	1	1	11	0.376005	6	0.778828	1	1	4	0.881477	7	0.461568	5	1	2	1
A2	Aspartate family	12	3	1	1	1	2	1	0	1	0	1	0	1	0	1	5	0.562401	3	0.84054	1	1	1	1	4	0.461568	1	1	3	0.257111
A3	Branched chain family	13	1	1	1	1	0	1	0	1	3	1	2	1	1	1	6	0.376005	6	0.0358984	0	1	0	1	3	1	1	1	2	1
A4	Glutamate family / Nitrogen assimilation	35	10	1	2	1	7	1	1	1	2	1	2	1	0	1	17	0.0464746	7	0.809355	2	1	8	0.0865365	6	1	4	1	2	1
A6	Serine family / Sulfur assimilation	9	1	1	1	1	0	1	0	1	0	1	0	1	0	1	6	0.0894226	5	0.0322508	0	1	1	1	2	1	1	1	1	1
B1	Biotin	3	1	1	1	1	0	1	0	1	1	1	1	1	0	1	1	0.986112	0	1	0	1	1	0.934956	0	1	0	1	0	1
B2	Folic acid	5	3	1	0	1	2	1	1	1	0	1	0	1	0	1	2	0.879464	1	1	1	1	0	1	0	1	0	1	0	1
B3	Cobalamin, heme, phycobilin and porphyrin	48	22	1	3	1	12	1	7	1	1	1	0	1	1	1	9	1	4	1	3	1	2	1	15	0.0135625	4	1	11	0.000510153
B4	Lipoate	3	3	0.929006	1	1	1	1	1	1	0	1	0	1	0	1	0	1	0	1	0	1	0	1	0	1	0	1	0	1
B5	Menaquinone and ubiquinone	9	4	1	0	1	4	1	0	1	1	1	1	1	0	1	3	0.883226	0	1	1	1	2	0.867737	1	1	1	1	0	1
B6	Molybdopterin	6	1	1	1	1	0	1	0	1	0	1	0	1	0	1	5	0.0520511	5	0.00249369	0	1	0	1	0	1	0	1	0	1
B7	Pantothenate	4	2	1	1	1	1	1	0	1	1	1	1	1	0	1	1	1	1	1	0	1	0	1	0	1	0	1	0	1
B8	Pyridoxine	3	0	1	0	1	0	1	0	1	1	1	0	1	1	1	2	0.526212	1	0.94403	0	1	1	0.934956	0	1	0	1	0	1
B9	Riboflavin	5	3	1	0	1	2	1	1	1	0	1	0	1	0	1	1	1	0	1	1	1	0	1	1	1	0	1	1	1
B10	Thioredoxin, glutaredoxin, and glutathione	18	6	1	2	1	2	1	2	1	5	1	2	1	3	1	6	0.849035	5	0.482752	0	1	1	1	1	1	0	1	1	1
B12	Thiamin	4	3	1	2	1	1	1	0	1	0	1	0	1	0	1	1	1	0	1	1	1	0	1	0	1	0	1	0	1
B13	Carotenoid	9	5	1	1	1	2	1	2	1	0	1	0	1	0	1	3	0.883226	2	0.94403	1	1	0	1	1	1	0	1	1	1
B15	Quinolinate	2	0	1	0	1	0	1	0	1	1	1	0	1	1	1	1	0.883226	0	1	1	1	0	1	0	1	0	1	0	1
B17	Others	2	1	1	0	1	1	1	0	1	0	1	0	1	0	1	0	1	0	1	0	1	0	1	1	1	1	1	0	1
B18	Nicotinate and nicotinamide	4	1	1	0	1	1	1	0	1	1	1	1	1	0	1	0	1	0	1	0	1	0	1	2	0.50615	2	0.826723	0	1
C1	Membranes, lipoproteins, and porins	12	2	1	0	1	1	1	1	1	1	1	0	1	1	1	7	0.114379	0	1	0	1	7	0.000896752	2	1	0	1	2	1
C2	Murein sacculus and peptidoglycan	24	8	1	1	1	6	1	1	1	1	1	0	1	1	1	13	0.0464746	6	0.500604	0	1	7	0.0556894	2	1	2	1	0	1
C3	Surface polysaccharides, lipopolysaccharides and antigens	28	12	1	6	1	4	1	2	1	2	1	0	1	2	1	10	0.562401	2	1	4	1	4	0.881477	4	1	4	1	0	1
C4	Surface structures	3	0	1	0	1	0	1	0	1	0	1	0	1	0	1	1	0.986112	0	1	1	1	0	1	2	0.41985	1	1	1	1
D1	Cell division	14	6	1	2	1	4	1	0	1	1	1	0	1	1	1	7	0.275274	3	0.94403	3	1	1	1	0	1	0	1	0	1
D2	Cell killing	4	3	1	2	1	1	1	0	1	0	1	0	1	0	1	0	1	0	1	0	1	0	1	0	1	0	1	0	1
D3	Chaperones	16	5	1	1	1	4	1	0	1	0	1	0	1	0	1	9	0.0837629	9	0.000807865	0	1	0	1	2	1	1	1	1	1
D4	Detoxification	8	4	1	2	1	1	1	1	1	0	1	0	1	0	1	1	1	0	1	0	1	1	1	0	1	0	1	0	1
D5	Protein and peptide secretion	15	3	1	2	1	1	1	0	1	3	1	1	1	2	1	7	0.335509	4	0.663512	0	1	3	0.793484	2	1	1	1	1	1
D6	Transformation	7	4	1	0	1	2	1	2	1	0	1	0	1	0	1	2	0.986112	1	1	1	1	0	1	0	1	0	1	0	1
D7	Chemotaxis	16	4	1	1	1	2	1	1	1	1	1	1	1	0	1	6	0.655254	3	0.952875	0	1	3	0.806211	5	0.41985	1	1	4	0.113731
E1	Amino sugars	1	1	1	0	1	0	1	1	1	0	1	0	1	0	1	0	1	0	1	0	1	0	1	0	1	0	1	0	1
E3	Other	7	2	1	1	1	1	1	0	1	1	1	1	1	0	1	2	0.986112	0	1	1	1	1	1	2	1	2	1	0	1
E4	Phosphorus compounds	3	1	1	1	1	0	1	0	1	0	1	0	1	0	1	2	0.526212	0	1	0	1	2	0.19979	0	1	0	1	0	1
E6	Polysaccharides and glycoproteins	20	6	1	1	1	3	1	2	1	1	1	0	1	1	1	9	0.295675	2	1	1	1	6	0.0742018	4	1	3	1	1	1
F2	Amino acids and amines	25	10	1	3	1	7	1	0	1	1	1	1	1	0	1	10	0.376005	3	1	3	1	4	0.806211	4	1	3	1	1	1
F9	Glycolysis	15	3	1	2	1	1	1	0	1	2	1	1	1	1	1	7	0.335509	3	0.94403	1	1	3	0.793484	3	1	3	1	0	1
F10	Pentose phosphate pathway	8	2	1	2	1	0	1	0	1	1	1	0	1	1	1	3	0.849035	2	0.94403	1	1	0	1	2	1	2	1	0	1
F11	Pyruvate dehydrogenase	4	0	1	0	1	0	1	0	1	0	1	0	1	0	1	4	0.0464746	0	1	0	1	4	0.00159564	0	1	0	1	0	1
F12	Sugars	20	8	1	4	1	3	1	1	1	4	1	3	1	1	1	5	1	3	1	0	1	2	1	3	1	3	1	0	1
F13	TCA cycle	9	4	1	2	1	2	1	0	1	2	1	2	1	0	1	3	0.883226	2	0.94403	0	1	1	1	0	1	0	1	0	1
F14	Pyruvate and acetyl-CoA metabolism	8	3	1	0	1	3	1	0	1	1	1	0	1	1	1	1	1	0	1	0	1	1	1	3	0.486401	3	0.744492	0	1
F15	Glycolate pathway	4	0	1	0	1	0	1	0	1	1	1	0	1	1	1	2	0.726894	1	1	1	1	0	1	1	1	1	1	0	1
G	Fatty acid, phospholipid and sterol metabolism	39	11	1	7	1	4	1	0	1	5	1	3	1	2	1	19	0.0412852	7	0.94403	4	1	8	0.141968	4	1	2	1	2	1
H1	ATP synthase	10	0	1	0	1	0	1	0	1	0	1	0	1	0	1	9	0.00114732	8	9.03207e-05	0	1	1	1	0	1	0	1	0	1
H10	Respiratory terminal oxidases	9	1	1	1	1	0	1	0	1	2	1	2	1	0	1	1	1	0	1	1	1	0	1	5	0.0399897	5	0.0207597	0	1
H2	CO2 fixation	15	3	1	1	1	0	1	2	1	1	1	1	1	0	1	9	0.0525078	5	0.280399	2	1	2	1	2	1	0	1	2	1
H3	Cytochrome b6/f complex	9	2	1	0	1	2	1	0	1	0	1	0	1	0	1	0	1	0	1	0	1	0	1	7	0.000366966	0	1	7	7.56657e-07
H5	NADH dehydrogenase	23	14	0.587656	3	1	1	1	10	0.000414674	0	1	0	1	0	1	5	1	0	1	2	1	3	1	3	1	1	1	2	1
H6	Photosystem I	16	1	1	1	1	0	1	0	1	0	1	0	1	0	1	2	1	1	1	0	1	1	1	13	4.81706e-08	2	1	11	7.5908e-10
H7	Photosystem II	28	3	1	1	1	2	1	0	1	1	1	1	1	0	1	1	1	1	1	0	1	0	1	22	4.07048e-13	0	1	22	8.34703e-22
H8	Phycobilisome	18	2	1	0	1	2	1	0	1	0	1	0	1	0	1	3	1	2	1	1	1	0	1	13	3.80682e-07	0	1	13	5.78048e-12
H9	Soluble electron carriers	15	6	1	4	1	2	1	0	1	2	1	1	1	1	1	4	0.986112	2	1	1	1	1	1	3	1	3	1	0	1
I2	Interconversions and salvage of nucleosides and nucleotides	7	0	1	0	1	0	1	0	1	0	1	0	1	0	1	4	0.349362	1	1	1	1	2	0.793484	0	1	0	1	0	1
I3	Purine ribonucleotide biosynthesis	24	5	1	2	1	2	1	1	1	1	1	0	1	1	1	17	0.000254925	12	0.000272241	3	1	2	1	1	1	1	1	0	1
I4	Pyrimidine ribonucleotide biosynthesis	12	7	1	5	1	1	1	1	1	0	1	0	1	0	1	4	0.879464	2	1	2	1	0	1	1	1	1	1	0	1
J	Regulatory functions	156	83	0.0107985	26	1	42	0.0879968	15	1	21	1	14	1	7	1	25	1	11	1	7	1	7	1	16	1	8	1	8	1
K2	DNA replication, restriction, modification, recombination, and repair	75	31	1	10	1	13	1	8	1	4	1	2	1	2	1	22	0.849035	4	1	14	0.00426431	4	1	3	1	3	1	0	1
L1	Degradation of RNA	7	5	1	3	1	1	1	1	1	0	1	0	1	0	1	2	0.986112	1	1	0	1	1	1	0	1	0	1	0	1
L2	RNA synthesis, modification, and DNA transcription	23	8	1	3	1	2	1	3	1	1	1	0	1	1	1	9	0.46169	8	0.0590435	0	1	1	1	5	0.966897	3	1	2	1
M1	Aminoacyl tRNA synthetases and tRNA modification	43	8	1	3	1	5	1	0	1	2	1	2	1	0	1	23	0.00336298	17	0.000272241	3	1	3	1	10	0.41985	6	1	4	1
M2	Degradation of proteins, peptides, and glycopeptides	26	10	1	5	1	4	1	1	1	7	1	7	0.184165	0	1	6	1	5	0.94403	1	1	0	1	3	1	3	1	0	1
M3	Nucleoproteins	7	2	1	0	1	2	1	0	1	0	1	0	1	0	1	3	0.726894	3	0.350441	0	1	0	1	2	1	0	1	2	0.480772
M4	Protein modification and translation factors	29	5	1	1	1	3	1	1	1	2	1	2	1	0	1	21	1.8e-05	18	4.87022e-08	2	1	1	1	1	1	1	1	0	1
M5	Ribosomal proteins: synthesis and modification	63	5	1	1	1	4	1	0	1	1	1	1	1	0	1	55	7.18e-22	54	3.01683e-37	1	1	0	1	1	1	1	1	0	1
N	Transport and binding proteins	200	110	0.000290179	33	1	45	1	32	0.00556684	12	1	9	1	3	1	51	1	19	1	19	0.619824	13	1	22	1	16	1	6	1
O1	Adaptations and atypical conditions	12	4	1	2	1	2	1	0	1	0	1	0	1	0	1	7	0.114379	3	0.84054	1	1	3	0.630404	1	1	0	1	1	1
O3	Drug and analog sensitivity	23	15	0.281254	4	1	11	0.0651796	0	1	2	1	0	1	2	1	3	1	1	1	0	1	2	1	3	1	2	1	1	1
O7	Other	178	65	1	23	1	32	1	10	1	19	1	10	1	9	1	38	1	22	1	5	1	11	1	20	1	16	1	4	1
O7a	WD repeat proteins	6	3	1	0	1	2	1	1	1	2	1	1	1	1	1	0	1	0	1	0	1	0	1	0	1	0	1	0	1
O7b	Hydrogenase	15	3	1	3	1	0	1	0	1	7	0.110636	7	0.00819932	0	1	4	0.986112	3	0.94403	1	1	0	1	1	1	1	1	0	1
O8	Transposon-related functions	135	3	1	1	1	2	1	0	1	3	1	3	1	0	1	1	1	1	1	0	1	0	1	0	1	0	1	0	1
P	Hypothetical	1277	478	1	176	1	204	1	98	1	191	0.148447	125	0.6265	66	1	272	1	109	1	62	1	101	1	123	1	80	1	43	1
Z	Unknown	679	229	1	72	1	100	1	57	1	95	1	68	1	27	1	79	1	30	1	22	1	27	1	63	1	51	1	12	1
R	RNA	53	0	1	0	1	0	1	0	1	0	1	0	1	0	1	0	1	0	1	0	1	0	1	0	1	0	1	0	1
