# Supplementary material for: The Transcriptional Landscape of the Photosynthetic Model Cyanobacterium Synechocystis sp. PCC6803
Source: Sci Rep. 2016 Feb 29;6:22168. doi: 10.1038/srep22168 (PMC4770689; doi:10.1038/srep22168)
Supplement: Supplementary Table S5 [file srep22168-s4.xls]

## Sheet: H1 - ATP synthase
Gene ID	Gene description	Functional sub-cateogory	Median Correlation with H1-annotated genes
slr0444	3-phosphoshikimate 1-carboxyvinyltransferase	A1	0.532629	20% Threshold : 0.30
sll0900	ATP phosphoribosyltransferase	A1	0.480164
slr0738	anthranilate synthetase alpha-subunit	A1	0.466714
sll1363	ketol-acid reductoisomerase	A3	0.458109
slr1133	L-argininosuccinate lyase	A4	0.555029
slr1756	glutamate--ammonia ligase	A4	0.5383
slr0585	argininosuccinate synthetase	A4	0.530824
slr1165	sulfate adenylyltransferase	A6	0.651762
slr0676	adenylylsulfate kinase	A6	0.531533
sll1908	D-3-phosphoglycerate dehydrogenase	A6	0.486789
ssr0330	ferredoxin-thioredoxin reductase, variable chain	B10	0.486377
sll1468	beta-carotene hydroxylase	B13	0.54327
slr1125	probable glucosyl transferase	B13	0.502577
sll0017	glutamate-1-semialdehyde aminomutase	B3	0.61966
sll1091	geranylgeranyl hydrogenase	B3	0.510424
sll1185	coproporphyrinogen III oxidase, aerobic (oxygen-dependent)	B3	0.505841
slr0506	light-dependent NADPH-protochlorophyllide oxidoreductase	B3	0.471008
slr0536	uroporphyrinogen decarboxylase	B3	0.46925
slr1746	glutamate racemase	C2	0.544298
slr0804	probable D-alanyl-D-alanine carboxypeptidase	C2	0.486568
slr1708	probable peptidase	C2	0.467759
sll1213	GDP-fucose synthetase	C3	0.600043
sll0379	acyl-[acyl-carrier-protein]--UDP-N-acetylglucosamine o-acyltransferase	C3	0.459793
sll1814	preprotein translocase SecY subunit	D5	0.540394
sll1639	urease accessory protein D	E3	0.460818
slr1622	soluble inorganic pyrophosphatase	E4	0.567436
slr1176	glucose-1-phosphate adenylyltransferase	E6	0.632058
sll0726	phosphoglucomutase	E6	0.515325
slr1857	isoamylase	E6	0.47681
slr1096	dihydrolipoamide dehydrogenase	F11	0.630051
sll1721	pyruvate dehydrogenase E1 component, beta subunit	F11	0.622452
slr1934	pyruvate dehydrogenase E1 component, alpha subunit	F11	0.533753
sll1212	GDP-mannose 4,6-dehydratase	F12	0.526644
slr1299	UDP-glucose dehydrogenase	F12	0.454681
slr1289	isocitrate dehydrogenase (NADP+)	F13	0.587726
slr0752	enolase	F9	0.602706
slr1124	phosphoglycerate mutase	F9	0.569556
slr1349	glucose-6-phosphate isomerase	F9	0.454081
sll1605	(3R)-hydroxymyristol acyl carrier protein dehydrase	G	0.603428
ssl2084	acyl carrier protein	G	0.569553
slr1051	enoyl-[acyl-carrier-protein] reductase	G	0.550336
slr0886	3-oxoacyl-[acyl-carrier protein] reductase	G	0.545184
sll0262	acyl-lipid desaturase (delta 6)	G	0.523292
slr0435	biotin carboxyl carrier protein of acetyl-CoA carboxylase	G	0.510261
slr1020	sulfolipid biosynthesis protein SqdB	G	0.505249
slr2082	cytochrome c oxidase subunit I	H10	0.464484
slr0783	triosephosphate isomerase	H2	0.587627
slr1839	carbon dioxide concentrating mechanism protein CcmK homolog 4, putative carboxysome assembly protein	H2	0.53706
sll1342	NAD(P)-dependent glyceraldehyde-3-phosphate dehydrogenase	H2	0.482539
sll1317	apocytochrome f, component of cytochrome b6/f complex	H3	0.582507
sll1316	cytochrome b6-f complex iron-sulfur subunit (Rieske iron sulfur protein)	H3	0.553999
slr0331	NADH dehydrogenase subunit 4 (involved in photosystem-1 cyclic electron flow)	H5	0.46503
sll0629	alternative photosystem I reaction center subunit X	H6	0.466205
sll0427	photosystem II manganese-stabilizing polypeptide	H7	0.49956
ssr3451	cytochrome b559 alpha subunit	H7	0.490379
smr0006	cytochrome b559 b subunit	H7	0.484225
ssr3383	phycobilisome small core linker polypeptide	H8	0.550701
slr1986	allophycocyanin beta subunit	H8	0.537918
slr2067	allophycocyanin alpha subunit	H8	0.526754
slr0335	phycobilisome core-membrane linker polypeptide	H8	0.507532
sll1577	phycocyanin beta subunit	H8	0.491247
slr1828	ferredoxin, petF-like protein	H9	0.538673
slr1643	ferredoxin-NADP oxidoreductase	H9	0.481966
ssl0020	ferredoxin I, essential for growth	H9	0.457092
sll0421	adenylosuccinate lyase	I3	0.579819
slr0213	GMP synthetase	I3	0.471322
sll0144	uridine monophosphate kinase	I4	0.557604
sll1443	CTP synthetase	I4	0.525956
sll1635	Thy1 protein homolog	I4	0.486172
slr1975	N-acylglucosamine 2-epimerase	J	0.585124
slr1416	similar to MorR protein	J	0.521551
slr1689	formamidopyrimidine-DNA glycosylase	K2	0.505485
sll2005	DNA gyrase B subunit [Contains: Ssp gyrB intein]	K2	0.472617
slr1856	phosphoprotein substrate of icfG gene cluster	L2	0.503374
slr1808	transfer RNA-Gln reductase	M1	0.535697
sll0927	S-adenosylmethionine synthetase	M1	0.492349
slr1720	aspartyl-tRNA synthetase	M1	0.489316
slr0557	valyl-tRNA synthetase	M1	0.473487
slr0220	glycyl-tRNA synthetase beta chain	M1	0.469861
sll1553	phenylalanyl-tRNA synthetase	M1	0.466159
sll1712	DNA binding protein HU	M3	0.501074
sll0145	ribosome releasing factor	M4	0.552847
slr0434	elongation factor P	M4	0.507505
sll1099	elongation factor Tu	M4	0.479559
slr1251	peptidyl-prolyl cis-trans isomerase	M4	0.469902
sll1811	50S ribosomal protein L18	M5	0.519398
sll1101	30S ribosomal protein S10	M5	0.501101
ssl3436	50S ribosomal protein L29	M5	0.490731
sll1806	50S ribosomal protein L14	M5	0.473275
ssl3437	30S ribosomal protein S17	M5	0.463052
sll1809	30S ribosomal protein S8	M5	0.462604
ssr1736	50S ribosomal protein L32	M5	0.455005
sll0146	Integral membrane protein of the ABC-type, Nat permease for neutral amino acids	N	0.628814
slr0447	periplasmic protein, ABC-type urea transport system substrate-binding protein	N	0.614188
slr2057	water channel protein	N	0.600185
slr1200	urea transport system permease protein	N	0.535547
sll0108	ammonium/methylammonium permease	N	0.534292
sll0064	periplasmic protein, putative polar amino acid transport system substrate-binding protein	N	0.524517
slr0875	large-conductance mechanosensitive channel	N	0.481782
sll1762	periplasmic protein, putative polar amino acid transport system substrate-binding protein	N	0.474194
sll0574	probable permease protein of lipopolysaccharide ABC transporter	N	0.468027
sll1270	periplasmic substrate-binding and integral membrane protein of the ABC-type Bgt permease for basic amino acids and glutamine BgtB	N	0.456199
slr1719	DrgA protein homolog	O3	0.591914
sll0576	putative sugar-nucleotide epimerase/dehydratease	O7	0.60415
sll0480	probable aminotransferase	O7	0.555876
slr0537	putative sugar kinase	O7	0.551646
slr2094	fructose-1,6-/sedoheptulose-1,7-bisphosphatase	O7	0.538646
slr1853	carboxymuconolactone decarboxylase	O7	0.532988
slr1761	FKBP-type peptidyl-prolyl cis-trans isomerase, periplasmic protein	O7	0.524313
sll0019	1-deoxy-d-xylulose 5-phosphate reductoisomerase	O7	0.519681
sll1108	stationary-phase survival protein SurE homolog	O7	0.501648
slr1763	probable methyltransferase	O7	0.479537
slr2053	putative hydrolase	O7	0.471517

## Sheet: H2 - CO2 fixation
Gene ID	Gene description	Functional sub-cateogory	Median Correlation with H2-annotated genes
slr0444	3-phosphoshikimate 1-carboxyvinyltransferase	A1	0.312527	10% Threshold : 0.31
slr1165	sulfate adenylyltransferase	A6	0.381701
slr0426	GTP cyclohydrolase I	B2	0.325661
sll0017	glutamate-1-semialdehyde aminomutase	B3	0.385579
sll1440	pyridoxamine 5'-phosphate oxidase	B8	0.3229
sll1468	beta-carotene hydroxylase	B13	0.311971
slr1874	D-alanine--D-alanine ligase	C2	0.316106
sll0379	acyl-[acyl-carrier-protein]--UDP-N-acetylglucosamine o-acyltransferase	C3	0.407648
sll1213	GDP-fucose synthetase	C3	0.34255
sll0533	trigger factor	D5	0.323015
sll1814	preprotein translocase SecY subunit	D5	0.308461
slr1622	soluble inorganic pyrophosphatase	E4	0.323566
sll1676	4-alpha-glucanotransferase	E6	0.412456
slr1176	glucose-1-phosphate adenylyltransferase	E6	0.320209
sll0422	asparaginase	F2	0.309037
sll1070	transketolase	F10	0.312471
slr1096	dihydrolipoamide dehydrogenase	F11	0.306428
sll1212	GDP-mannose 4,6-dehydratase	F12	0.415872
sll0542	acetyl-coenzyme A synthetase	F14	0.319036
sll0262	acyl-lipid desaturase (delta 6)	G	0.423616
sll1069	3-oxoacyl-[acyl-carrier-protein] synthase II	G	0.343595
slr1051	enoyl-[acyl-carrier-protein] reductase	G	0.351934
ssl2084	acyl carrier protein	G	0.355192
sll1321	hypothetical protein	H1	0.373262
sll1322	ATP synthase A chain of CF(0)	H1	0.367046
sll1324	ATP synthase B chain (subunit I) of CF(0)	H1	0.374984
sll1325	ATP synthase delta chain of CF(1)	H1	0.316714
slr1329	ATP synthase beta subunit	H1	0.313714
slr1330	ATP synthase epsilon chain of CF(1)	H1	0.432261
ssl2615	ATP synthase C chain of CF(0)	H1	0.381203
sll0026	NADH dehydrogenase subunit 5 (involved in constitutive, low affinity CO2 uptake)	H5	0.423818
sll0027	NADH dehydrogenase subunit 4 (involved in constitutive, low affinity CO2 uptake)	H5	0.347682
sll0421	adenylosuccinate lyase	I3	0.366387
slr0213	GMP synthetase	I3	0.391505
sll1043	polyribonucleotide nucleotidyltransferase	L2	0.34953
sll0927	S-adenosylmethionine synthetase	M1	0.331801
slr0220	glycyl-tRNA synthetase beta chain	M1	0.312623
slr1720	aspartyl-tRNA synthetase	M1	0.33123
sll0408	peptidyl-prolyl cis-trans isomerase	M4	0.361397
slr1251	peptidyl-prolyl cis-trans isomerase	M4	0.380909
ssl3441	initiation factor IF-1	M4	0.334576
sll1745	50S ribosomal protein L10	M5	0.32201
sll1799	50S ribosomal protein L3	M5	0.306796
ssl3436	50S ribosomal protein L29	M5	0.322935
sll0574	probable permease protein of lipopolysaccharide ABC transporter	N	0.353591
sll0019	1-deoxy-d-xylulose 5-phosphate reductoisomerase	O7	0.310937
slr1508	probable glycosyltransferase	O7	0.407864

## Sheet: H3 - Cytochrome b6f complex
Gene ID	Gene description	Functional sub-cateogory	Median Correlation with H3-annotated genes
slr0738	anthranilate synthetase alpha-subunit	A1	0.519112	20% Threshold : 0.45
slr0452	dihydroxyacid dehydratase	A3	0.494002
sll1931	serine hydroxymethyltransferase	A6	0.54913
sll1091	geranylgeranyl hydrogenase	B3	0.534745
sll1184	heme oxygenase	B3	0.524653
slr0506	light-dependent NADPH-protochlorophyllide oxidoreductase	B3	0.525016
slr0623	thioredoxin	B10	0.49361
sll1533	twitching mobility protein	D7	0.473179
sll1342	NAD(P)-dependent glyceraldehyde-3-phosphate dehydrogenase	H2	0.464422
slr0331	NADH dehydrogenase subunit 4 (involved in photosystem-1 cyclic electron flow)	H5	0.4949
sll0819	photosystem I reaction center subunit III precursor (PSI-F), plastocyanin (cyt c553) docking protein	H6	0.549473
slr0737	photosystem I subunit II	H6	0.59033
slr1655	photosystem I subunit XI	H6	0.528892
sml0008	photosystem I subunit IX	H6	0.511527
smr0005	photosystem I subunit XII	H6	0.501216
ssl0563	photosystem I subunit VII	H6	0.573616
ssr0390	photosystem I reaction center subunit X	H6	0.498653
sll0258	cytochrome c550	H7	0.530778
sll0427	photosystem II manganese-stabilizing polypeptide	H7	0.533331
slr0906	photosystem II core light harvesting protein	H7	0.53654
smr0006	cytochrome b559 b subunit	H7	0.598885
smr0007	photosystem II PsbL protein	H7	0.59244
smr0008	photosystem II PsbJ protein	H7	0.537334
ssr3451	cytochrome b559 alpha subunit	H7	0.594006
sll1577	phycocyanin beta subunit	H8	0.577352
sll1578	phycocyanin alpha subunit	H8	0.561988
sll1579	phycobilisome rod linker polypeptide	H8	0.528061
slr0335	phycobilisome core-membrane linker polypeptide	H8	0.609532
slr1459	phycobilisome core component	H8	0.582083
slr1986	allophycocyanin beta subunit	H8	0.573543
slr2051	phycobilisome rod-core linker polypeptide	H8	0.547963
slr2067	allophycocyanin alpha subunit	H8	0.601973
ssr3383	phycobilisome small core linker polypeptide	H8	0.587856
slr0150	ferredoxin, petF-like protein	H9	0.503774
slr1856	phosphoprotein substrate of icfG gene cluster	L2	0.562066
slr1808	transfer RNA-Gln reductase	M1	0.558146
sll1712	DNA binding protein HU	M3	0.467986
sll1270	periplasmic substrate-binding and integral membrane protein of the ABC-type Bgt permease for basic amino acids and glutamine BgtB	N	0.464775
sll1762	periplasmic protein, putative polar amino acid transport system substrate-binding protein	N	0.480805
slr2057	water channel protein	N	0.534465
sll1305	probable hydrolase	O7	0.468439

## Sheet: H5 - NDH
Gene ID	Gene description	Functional sub-cateogory	Median Correlation with H5-annotated genes
slr0212	5-methyltetrahydrofolate--homocysteine methyltransferase	A2	0.284157	10% Threshold : 0.25
slr0710	glutamate dehydrogenase (NADP+)	A4	0.262875
slr1842	cysteine synthase	A6	0.308075
slr1055	magnesium protoporphyrin IX chelatase subunit H	B3	0.371229
sll1468	beta-carotene hydroxylase	B13	0.268539
slr0940	zeta-carotene desaturase	B13	0.283057
slr1423	UDP-N-acetylmuramate-alanine ligase	C2	0.262752
sll0083	phosphoheptose isomerase	C3	0.257675
sll1213	GDP-fucose synthetase	C3	0.349188
sll1535	putative sugar transferase	C3	0.289052
slr1277	pilus assembly protein homologous to general secretion pathway protein D	D5	0.279525
sll1294	methyl-accepting chemotaxis protein	D7	0.283342
sll0220	L-glutamine:D-fructose-6-P amidotransferase	E1	0.269968
sll0370	carbamoyl-phosphate synthase, pyrimidine-specific, large chain	F2	0.331623
sll1234	adenosylhomocysteinase	F2	0.272238
sll0018	fructose-bisphosphate aldolase, class II	F9	0.288652
slr0752	enolase	F9	0.313948
sll0807	pentose-5-phosphate-3-epimerase	F10	0.263596
sll1212	GDP-mannose 4,6-dehydratase	F12	0.382461
sll0920	phosphoenolpyruvate carboxylase	F14	0.309857
sll0404	glycolate oxidase subunit GlcD	F15	0.277784
slr1329	ATP synthase beta subunit	H1	0.265855
slr1136	cytochrome c oxidase subunit II	H10	0.270995
slr2082	cytochrome c oxidase subunit I	H10	0.300601
slr0009	ribulose bisphosphate carboxylase large subunit	H2	0.270764
slr0012	ribulose bisphosphate carboxylase small subunit	H2	0.348281
slr0477	phosphoribosylglycinamide formyltransferase	I3	0.288113
sll1443	CTP synthetase	I4	0.314633
slr0947	response regulator for energy transfer from phycobilisomes to photosystems	J	0.266286
slr0653	principal RNA polymerase sigma factor SigA	L2	0.28854
sll0927	S-adenosylmethionine synthetase	M1	0.291653
sll1343	aminopeptidase	M2	0.279321
sll0408	peptidyl-prolyl cis-trans isomerase	M4	0.258829
sll0574	probable permease protein of lipopolysaccharide ABC transporter	N	0.278044
sll1263	cation efflux system protein	N	0.267576
slr0347	probable permease protein of ABC transporter	N	0.279456
slr0369	RND multidrug efflux transporter	N	0.269737
slr1336	H+/Ca2+ exchanger	N	0.260595
slr2057	water channel protein	N	0.265784
sll0217	flavoprotein	O7	0.274937
sll0219	flavoprotein	O7	0.307052
sll0576	putative sugar-nucleotide epimerase/dehydratease	O7	0.281333
sll0915	periplasmic protease	O7	0.275664
slr0007	probable sugar-phosphate nucleotidyltransferase	O7	0.293275
slr2094	fructose-1,6-/sedoheptulose-1,7-bisphosphatase	O7	0.276072

## Sheet: H6 - PSI
Gene ID	Gene description	Functional sub-cateogory	Median Correlation with H6-annotated genes
slr0738	anthranilate synthetase alpha-subunit	A1	0.551512	20% Threshold : 0.51
slr1133	L-argininosuccinate lyase	A4	0.514949
sll1994	porphobilinogen synthase (5-aminolevulinate dehydratase)	B3	0.542436
slr1055	magnesium protoporphyrin IX chelatase subunit H	B3	0.525297
slr1272	probable porin; major outer membrane protein	C1	0.559938
slr1277	pilus assembly protein homologous to general secretion pathway protein D	D5	0.560463
slr0161	twitching motility protein PilT	D7	0.538507
slr1622	soluble inorganic pyrophosphatase	E4	0.51895
sll1356	glycogen phosphorylase	E6	0.531932
slr1934	pyruvate dehydrogenase E1 component, alpha subunit	F11	0.551113
sll1342	NAD(P)-dependent glyceraldehyde-3-phosphate dehydrogenase	H2	0.515551
slr0342	cytochrome b6	H3	0.52149
slr0331	NADH dehydrogenase subunit 4 (involved in photosystem-1 cyclic electron flow)	H5	0.522918
sll0258	cytochrome c550	H7	0.631451
sll0427	photosystem II manganese-stabilizing polypeptide	H7	0.56225
slr0906	photosystem II core light harvesting protein	H7	0.626479
smr0007	photosystem II PsbL protein	H7	0.524496
ssr3451	cytochrome b559 alpha subunit	H7	0.541718
sll1471	phycobilisome rod-core linker polypeptide	H8	0.517467
sll1577	phycocyanin beta subunit	H8	0.652266
sll1578	phycocyanin alpha subunit	H8	0.638455
sll1579	phycobilisome rod linker polypeptide	H8	0.655058
sll1580	phycobilisome rod linker polypeptide	H8	0.613678
slr0335	phycobilisome core-membrane linker polypeptide	H8	0.603159
slr1459	phycobilisome core component	H8	0.60473
slr1986	allophycocyanin beta subunit	H8	0.590334
slr2051	phycobilisome rod-core linker polypeptide	H8	0.639993
slr2067	allophycocyanin alpha subunit	H8	0.594591
ssl3093	phycobilisome small rod linker polypeptide	H8	0.657872
ssr3383	phycobilisome small core linker polypeptide	H8	0.630408
slr0925	single-stranded DNA-binding protein	K2	0.532231
slr1856	phosphoprotein substrate of icfG gene cluster	L2	0.585507
sll1270	periplasmic substrate-binding and integral membrane protein of the ABC-type Bgt permease for basic amino acids and glutamine BgtB	N	0.53968
sll1762	periplasmic protein, putative polar amino acid transport system substrate-binding protein	N	0.521799
sll1305	probable hydrolase	O7	0.537288

## Sheet: H7 - PSII
Gene ID	Gene description	Functional sub-cateogory	Median Correlation with H7-annotated genes
sll1931	serine hydroxymethyltransferase	A6	0.45362	20% Threshold : 0.40
sll1994	porphobilinogen synthase (5-aminolevulinate dehydratase)	B3	0.487408
slr0506	light-dependent NADPH-protochlorophyllide oxidoreductase	B3	0.409987
sll1316	cytochrome b6-f complex iron-sulfur subunit (Rieske iron sulfur protein)	H3	0.410606
slr0342	cytochrome b6	H3	0.411514
slr0343	cytochrome b6-f complex subunit 4	H3	0.440847
sll0819	photosystem I reaction center subunit III precursor (PSI-F), plastocyanin (cyt c553) docking protein	H6	0.456382
slr0737	photosystem I subunit II	H6	0.458127
slr1655	photosystem I subunit XI	H6	0.437493
sml0008	photosystem I subunit IX	H6	0.448056
smr0004	photosystem I subunit VIII	H6	0.425668
smr0005	photosystem I subunit XII	H6	0.441008
ssl0563	photosystem I subunit VII	H6	0.462361
sll1577	phycocyanin beta subunit	H8	0.433993
sll1578	phycocyanin alpha subunit	H8	0.418239
slr0335	phycobilisome core-membrane linker polypeptide	H8	0.465779
slr1459	phycobilisome core component	H8	0.423039
slr1986	allophycocyanin beta subunit	H8	0.427992
slr2051	phycobilisome rod-core linker polypeptide	H8	0.450524
slr2067	allophycocyanin alpha subunit	H8	0.42092
ssl3093	phycobilisome small rod linker polypeptide	H8	0.478935
ssr3383	phycobilisome small core linker polypeptide	H8	0.482385
slr1761	FKBP-type peptidyl-prolyl cis-trans isomerase, periplasmic protein	O7	0.447058

## Sheet: H8 - PBS
Gene ID	Gene description	Functional sub-cateogory	Median Correlation with H8-annotated genes
sll1713	histidinol-phosphate aminotransferase	A1	0.624629	20% Threshold : 0.58
slr0738	anthranilate synthetase alpha-subunit	A1	0.642416
slr0452	dihydroxyacid dehydratase	A3	0.600768
sll1091	geranylgeranyl hydrogenase	B3	0.637501
sll1184	heme oxygenase	B3	0.724141
sll1185	coproporphyrinogen III oxidase, aerobic (oxygen-dependent)	B3	0.641632
sll1994	porphobilinogen synthase (5-aminolevulinate dehydratase)	B3	0.688357
slr0506	light-dependent NADPH-protochlorophyllide oxidoreductase	B3	0.720101
slr0749	light-independent protochlorophyllide reductase iron protein subunit ChlL	B3	0.674358
slr0772	light-independent protochlorophyllide reductase subunit ChlB	B3	0.62169
slr1277	pilus assembly protein homologous to general secretion pathway protein D	D5	0.614961
sll1533	twitching mobility protein	D7	0.644227
slr1857	isoamylase	E6	0.640509
sll1316	cytochrome b6-f complex iron-sulfur subunit (Rieske iron sulfur protein)	H3	0.651196
sll1317	apocytochrome f, component of cytochrome b6/f complex	H3	0.610153
sll0819	photosystem I reaction center subunit III precursor (PSI-F), plastocyanin (cyt c553) docking protein	H6	0.775397
slr0737	photosystem I subunit II	H6	0.828372
slr1655	photosystem I subunit XI	H6	0.759802
slr1835	P700 apoprotein subunit Ib	H6	0.604307
sml0008	photosystem I subunit IX	H6	0.719314
smr0005	photosystem I subunit XII	H6	0.661661
ssl0563	photosystem I subunit VII	H6	0.779222
ssr0390	photosystem I reaction center subunit X	H6	0.729945
sll0258	cytochrome c550	H7	0.774205
sll0427	photosystem II manganese-stabilizing polypeptide	H7	0.754575
slr0906	photosystem II core light harvesting protein	H7	0.729985
smr0006	cytochrome b559 b subunit	H7	0.669736
smr0007	photosystem II PsbL protein	H7	0.675656
smr0008	photosystem II PsbJ protein	H7	0.616272
ssr3451	cytochrome b559 alpha subunit	H7	0.693671
slr1856	phosphoprotein substrate of icfG gene cluster	L2	0.78017
slr1808	transfer RNA-Gln reductase	M1	0.640348
sll1712	DNA binding protein HU	M3	0.644533
sll1270	periplasmic substrate-binding and integral membrane protein of the ABC-type Bgt permease for basic amino acids and glutamine BgtB	N	0.654058
sll1762	periplasmic protein, putative polar amino acid transport system substrate-binding protein	N	0.622403
slr2057	water channel protein	N	0.626758
sll1305	probable hydrolase	O7	0.657218
slr1853	carboxymuconolactone decarboxylase	O7	0.626562

## Sheet: H10 - Resp. term. oxidases
Gene ID	Gene description	Functional sub-cateogory	Median Correlation with H10-annotated genes
slr0452	dihydroxyacid dehydratase	A3	0.34152	20% Threshold : 0.31
slr0585	argininosuccinate synthetase	A4	0.32379
slr1756	glutamate--ammonia ligase	A4	0.326889
sll1908	D-3-phosphoglycerate dehydrogenase	A6	0.322056
slr1842	cysteine synthase	A6	0.346805
sll1994	porphobilinogen synthase (5-aminolevulinate dehydratase)	B3	0.333989
slr1055	magnesium protoporphyrin IX chelatase subunit H	B3	0.389935
sll1468	beta-carotene hydroxylase	B13	0.316227
slr1272	probable porin; major outer membrane protein	C1	0.320485
slr1708	probable peptidase	C2	0.333613
slr1277	pilus assembly protein homologous to general secretion pathway protein D	D5	0.397273
sll1294	methyl-accepting chemotaxis protein	D7	0.373016
sll0726	phosphoglucomutase	E6	0.376075
slr1367	glycogen phosphorylase	E6	0.337832
sll0370	carbamoyl-phosphate synthase, pyrimidine-specific, large chain	F2	0.361135
slr0752	enolase	F9	0.380117
slr1124	phosphoglycerate mutase	F9	0.318223
slr1349	glucose-6-phosphate isomerase	F9	0.325039
sll0329	6-phosphogluconate dehydrogenase	F10	0.315316
sll0262	acyl-lipid desaturase (delta 6)	G	0.348898
sll1321	hypothetical protein	H1	0.313525
sll1323	ATP synthase subunit b' of CF(0)	H1	0.359257
sll1325	ATP synthase delta chain of CF(1)	H1	0.347492
slr0783	triosephosphate isomerase	H2	0.329934
sll1316	cytochrome b6-f complex iron-sulfur subunit (Rieske iron sulfur protein)	H3	0.32362
slr0342	cytochrome b6	H3	0.32502
slr0331	NADH dehydrogenase subunit 4 (involved in photosystem-1 cyclic electron flow)	H5	0.369063
slr0844	NADH dehydrogenase subunit 5	H5	0.33356
sll0819	photosystem I reaction center subunit III precursor (PSI-F), plastocyanin (cyt c553) docking protein	H6	0.340606
slr0737	photosystem I subunit II	H6	0.354754
ssl0563	photosystem I subunit VII	H6	0.329602
ssr0390	photosystem I reaction center subunit X	H6	0.331463
sll0427	photosystem II manganese-stabilizing polypeptide	H7	0.34813
smr0006	cytochrome b559 b subunit	H7	0.322667
smr0007	photosystem II PsbL protein	H7	0.34164
sll1577	phycocyanin beta subunit	H8	0.346143
sll1578	phycocyanin alpha subunit	H8	0.312926
sll1580	phycobilisome rod linker polypeptide	H8	0.339026
slr0335	phycobilisome core-membrane linker polypeptide	H8	0.388229
slr1459	phycobilisome core component	H8	0.329045
slr1986	allophycocyanin beta subunit	H8	0.356226
slr2051	phycobilisome rod-core linker polypeptide	H8	0.342304
slr2067	allophycocyanin alpha subunit	H8	0.323789
sll0421	adenylosuccinate lyase	I3	0.37056
sll1443	CTP synthetase	I4	0.357587
slr1975	N-acylglucosamine 2-epimerase	J	0.349196
sll0320	probable ribonuclease D	L1	0.325026
slr1856	phosphoprotein substrate of icfG gene cluster	L2	0.356452
sll1343	aminopeptidase	M2	0.32147
slr1540	mRNA-binding protein	M3	0.339732
sll1180	toxin secretion ABC transporter ATP-binding protein	N	0.327232
sll1270	periplasmic substrate-binding and integral membrane protein of the ABC-type Bgt permease for basic amino acids and glutamine BgtB	N	0.395972
slr0369	RND multidrug efflux transporter	N	0.321138
slr0447	periplasmic protein, ABC-type urea transport system substrate-binding protein	N	0.333708
slr2057	water channel protein	N	0.356257
sll1283	similar to stage II sporulation protein D	O1	0.392042
slr1719	DrgA protein homolog	O3	0.366038
sll1305	probable hydrolase	O7	0.319226
slr1410	periplasmic WD-repeat protein	O7a	0.333776
