# Supplementary material for: The Transcriptional Landscape of the Photosynthetic Model Cyanobacterium Synechocystis sp. PCC6803
Source: Sci Rep. 2016 Feb 29;6:22168. doi: 10.1038/srep22168 (PMC4770689; doi:10.1038/srep22168)
Supplement: Supplementary Table S6 [file srep22168-s5.xls]

## Sheet: Hoja1
Publication or Contributor	Authors	Title	Reference	Treatment conditions	Control/normal conditions	Main source of perturbation	Environmental factor tested
PMID: 11283337	Hihara Y, Kamei A, Kanehisa M, Kaplan A, Ikeuchi M.	DNA microarray analysis of cyanobacterial gene expression during acclimation to high light.	Plant Cell. 2001 Apr;13(4):793-806	For the exposure to high light (HL) for 15 min and 1 hr, cells grown at 20 μmol photons m–2 sec–1 to a cell density of A730 = 0.1 to 0.2 were transferred to HL (300 μmol photons m–2 sec–1) without dilution. For the exposure to HL for 6 and 15 hr, cells grown in LL were diluted to adjust the cell density to 0.1 (for 6-hr samples) or 0.05 (for 15-hr samples) and transferred to HL. After incubation …	Synechocystis sp PCC 6803 was grown at 32°C in BG11 medium with 20 mM Hepes-NaOH, pH 7.0, under continuous illumination provided by fluorescent lamps. Cells were grown in volumes of 50 mL in test tubes (3 cm in diameter) and bubbled by air containing 1.0% (v/v) CO2. For the low light (LL) samples (growth control conditions), cells were grown at 20 μmol photons m–2 sec–1 for at least 1 day and har…	Environmental	Light Intensity
PMID: 11298290	Suzuki I, Kanesaki Y, Mikami K, Kanehisa M, Murata N.	Cold-regulated genes under control of the cold sensor Hik33 in Synechocystis.	Mol Microbiol. 2001 Apr;40(1):235-44.	Cells were exposed to 22ºC. Details are not described.	Synechocystis sp. PCC 6803 Wild-type and ΔHik33 cells were grown at 34°C in BG11 medium buffered with 20 mM HEPES–NaOH (pH 7.5) under continuous illumination from incandescent lamps	mutant/Environmetal	Temperature
PMID: 12085767	Yoshimura H, Yanagisawa S, Kanehisa M, Ohmori M.	Screening for the target gene of cyanobacterial cAMP receptor protein SYCRP1.	Mol Microbiol. 2002 Feb;43(4):843-53.	Standard growth condition microarray comparation between WT and the mutant strain.	Synechocystis sp. PCC 6803 (wild-type strain cells) and sycrp1 disruptant cells were grown in BG11 medium at 30°C under continuous illumination provided by fluorescent lamps at 25–30 μmol m–2 s–1. Liquid cultures were bubbled with air containing 1% CO2. For sycrp1 disruptant cultures, spectinomycin was used at 20 μg ml–1	Mutant	Normal condition(mutant vs wild type)
PMID: 12591891	Hihara Y, Sonoike K, Kanehisa M, Ikeuchi M.	DNA microarray analysis of redox-responsive genes in the genome of the cyanobacterium Synechocystis sp. strain PCC 6803.	J Bacteriol. 2003 Mar;185(5):1719-25	A glucose-tolerant wild-type isolate of Synechocystis sp. strain PCC 6803 was grown at 20 μmol of photons m−2 s−1 to a cell density equivalent to an A730 of 0.5 and then incubated with or without inhibitors (DBMIB and DCMU)	Growth control condition were the same as in treatment without the addtion of the inhibitors (DCMU and DBMIB)	Environmental	Oxidative stress/Light Intensity
PMID: 14612435	Wang HL, Postier BL, Burnap RL.	Alterations in global patterns of gene expression in Synechocystis sp. PCC 6803 in response to inorganic carbon limitation and the inactivation of ndhR, a LysR family regulator.	J Biol Chem. 2004 Feb 13;279(7):5739-51	For Ci-limited culture, Na2CO3 was omitted from BG11 medium. The modified BG11 was also buffered with 20 mM TES-KOH at pH 7.0, to inhibit the formation of HCO3-. The pre-cultures of the wild-type and mutant cells grown at logarithmic phase under CO2-enriched conditions (3% in air, v/v) were used to inoculate the experimental cultures at starting cell densities with an OD750 nm of 0.2. A relativel…	The wild-type and mutant cells of Synechocystis 6803 were grown photoautotrophically at 32 °C (water bath) in BG11 medium buffered with 20 mM TES-KOH at pH 8.0, and bubbled with 3% CO2 in air (v/v). Continuous illumination was provided by fluorescent lamps with an incident flux of ∼50 μmol m-2 s-1 . Experimental cultures were grown in 600-ml batches in 1-liter Roux bottles (Corning)	Environmental	Nutrient limitation
PMID: 15047877	Kobayashi M, Ishizuka T, Katayama M, Kanehisa M, Bhattacharyya-Pakrasi M, Pakrasi HB, Ikeuchi M.	Response to oxidative stress involves a novel peroxiredoxin gene in the unicellular cyanobacterium Synechocystis sp. PCC 6803.	Plant Cell Physiol. 2004 Mar;45(3):290-9.	The wild-type and mutant cells were grown in BG11 medium buffered with N-Tris(hydroxymethyl)methyl-2-aminoethanesulfonic acid-KOH, pH 7.0 at 31°C at a light intensity of 40 µE m–2 s–1, and incubated with or without Methyl viologen.	Growth control condition were the same as in treatment without the addtion of Methyl viologen.	environmental/mutant	Oxidative stress/Oxidative stress (mutant vs wild type)
PMID: 15175303	Tu CJ, Shrager J, Burnap RL, Postier BL, Grossman AR.	Consequences of a deletion in dspA on transcript accumulation in Synechocystis sp. strain PCC6803	J Bacteriol. 2004 Jun;186(12):3889-902	For HL treatment, when cultures attained mid-logarithmic growth (optical density at 750 nanometers of ∼0.6), they were diluted to an optical density at 750 nanometers of ∼0.3 and either placed back in LL or illuminated with 500 μmol of photon m−2 s−1 of white light for various periods of time.	The nonmotile strain of Synechocystis sp. strain PCC6803 and the dspA mutant were cultured in BG-11 medium with or without supplementation with 10 mM glucose. Cells were maintained in LL (30 μmol of photon m−2 s−1) and bubbled with 3% CO2 in air.The growth control condition were the ones defined in treatment as Low light (LL)	environmental/mutant	Light Intensity/Glucose presence
PMID: 15471853	Paithoonrangsarid K, Shoumskaya MA, Kanesaki Y, Satoh S, Tabata S, Los DA, Zinchenko VV, Hayashi H, Tanticharoen M, Suzuki I, Murata N.	Five histidine kinases perceive osmotic stress and regulate distinct sets of genes in Synechocystis.	J Biol Chem. 2004 Dec 17;279(51):53078-86	For exposure of cells to hyperosmotic stress, cells in a 50-ml culture were grown under standard conditions for 16 h (when the optical density at 730 nm of the culture was 0.3), and then 5.0 m sorbitol was added to the culture to give a final concentration at 0.5 m. The duration of incubation under osmotic stress was 20 min.	Synechocystis PCC 6803 GT cells were grown photoautotrophically at 34 °C in BG-11 medium buffered with 20 mm HEPES-NaOH (pH 7.5) under continuous illumination from incandescent lamps at 70 μmol of photons/m2/s, with aeration by air that contained 1% CO2.	mutant/Environmetal	Oxidative stress
PMID: 15743968	Kucho K, Okamoto K, Tsuchiya Y, Nomura S, Nango M, Kanehisa M, Ishiura M	Global analysis of circadian expression in the cyanobacterium Synechocystis sp. strain PCC 6803	J Bacteriol. 2005 Mar;187(6):2190-9.	To entrain the circadian clock, the culture were placed in darkness for 12 h and then kept in constant light conditions. Aliquots were taken every 4 h for 2 days (12 time points)	Cells of Synechocystis sp. strain PCC 6803 were cultured in BG11 medium at 30°C under 91 μmol of white light illumination m−2 s−1 with bubbling of air and stirring. The optical density of the culture at 730 nm was maintained at approximately 0.35 by dilution with fresh BG-11 medium	Environmental	Circadian
PMID: 15805106	Shoumskaya MA, Paithoonrangsarid K, Kanesaki Y, Los DA, Zinchenko VV, Tanticharoen M, Suzuki I, Murata N	Identical Hik-Rre systems are involved in perception and transduction of salt signals and hyperosmotic signals but regulate the expression of individual genes to different extents in synechocystis.	J Biol Chem. 2005 Jun 3;280(22):21531-8	For exposure of cells to salt stress, a solution of 5.0 m NaCl was added to 50 ml of a suspension of cells that had been grown under standard conditions for 16 h, to give a final concentration of 0.5 m. The duration of incubation under salt stress was 20 min, the same duration and molar concentration (of sorbitol) used for the experiments with hyperosmotic stress	Wild-type cells were grown photoautotrophically at 34 °C in 50 ml of BG-11 medium buffered with 20 mm HEPES-NaOH (pH 7.5) under continuous illumination from incandescent lamps at 70 microeinstein m-2s-1, with aeration by air that contained 1% CO2	mutant/Environmetal	Osmotic stress
PMID: 16916897	Panichkin VB, Arakawa-Kobayashi S, Kanaseki T, Suzuki I, Los DA, Shestakov SV, Murata N.	Serine/threonine protein kinase SpkA in Synechocystis sp. strain PCC 6803 is a regulator of expression of three putative pilA operons, formation of thick pili, and cell motility.	J Bacteriol. 2006 Nov;188(21):7696-9	Cyanobacterial cells were grown as described previously in Rippka, R. 1988. Isolation and purification of cyanobacteria. Methods Enzymol. 167:3-27.	Cyanobacterial cells were grown as described previously in Rippka, R. 1988. Isolation and purification of cyanobacteria. Methods Enzymol. 167:3-27.	mutant	Normal condition(mutant vs wild type)
PMID: 18599646	Singh AK, Elvitigala T, Bhattacharyya-Pakrasi M, Aurora R, Ghosh B, Pakrasi HB	Integration of Carbon and Nitrogen Metabolism with Energy Production Is Crucial to Light Acclimation in the Cyanobacterium Synechocystis	Plant Physiol. 2008 Sep;148(1):467-78	For HL treatment, cells grown at LL were transferred in a long test tube (3 cm in diameter) to a cell density of approximately 5 × 107 cells/mL. The tubes containing cells were transferred in a thermostat water bath maintained at 30°C and illuminated with a white-light intensity of 300 μE m−2 s−1 (HL). Cells were air bubbled during HL treatment. Cells from LL- and HL-illuminated cultures were col…	Synechocystis cells were grown at 30°C in BG11 medium buffered with 10 mm TES-KOH (pH 8.2) and bubbled with air. Illumination was at 30 μE m−2 s−1 (LL) provided by fluorescent cool-white lights. Cell growth was monitored by measuring OD at 730 nm on a DW2000 (SLM-AMINCO). The growth control condition were the ones defined in treatment as Low light (LL)	Environmental	Light Intensity
PMID: 18644144	Zhang Z, Pendse ND, Phillips KN, Cotner JB, Khodursky A.	Gene expression patterns of sulfur starvation in Synechocystis sp. PCC 6803.	BMC Genomics. 2008 Jul 21;9:344	Log phase cells (OD 730 nm = 0.6) were harvested by centrifugation (2000×g for 12 min) washed once and then re-suspended in sulfate-free media (MgSO4 replaced by MgCl2 of the same molarity). All S-containing trace metals in BG-11 were replaced by non-S containing metals. Cells were harvested and fixed for microarray analysis by adding 10% (v/v) ice-cold 5% phenol in ethanol stop solution at the f…	Synechocystis sp PCC 6803 was grown photoautotrophically in BG-11 medium supplemented with 8 mM NaHCO3 and buffered with 10 mM HEPES (pH 7.4). The cells were grown in 250 ml flasks at 32°C under a light intensity of 25 μmol photons m-2 s-1. Cultures were bubbled with sterile air containing 1% (v/v) CO2	Environmental	Growth stage/Nutrient limitations
PMID: 18832319	Dienst D, Dühring U, Mollenkopf HJ, Vogel J, Golecki J, Hess WR, Wilde A.	The cyanobacterial homologue of the RNA chaperone Hfq is essential for motility of Synechocystis sp. PCC 6803.	Microbiology. 2008 Oct;154(Pt 10):3134-43	Standard growth condition microarray comparation between WT and mutant strains.	The motile strain of Synechocystis sp. PCC 6803 used in this study was originally obtained from S. Shestakov (Moscow State University, Russia) Liquid cultures of Synechocystis sp. PCC 6803 WT and mutant strains were grown at 28 °C in BG11 medium containing 10 mM TES buffer (pH 8.0) under continuous illumination with white light of 75 μmol photons m −2 s −1 and a continuous stream of air	mutant	mutant vs wild type
PMID: 19756044	Jens Georg, Björn Voß,Ingeborg Scholz, Jan Mitschke, Annegret Wilde,and Wolfgang R Hess	Evidence for a major role of antisense RNAs in cyanobacterial gene regulation	Mol Syst Biol. 2009; 5: 305.	The cultures for the expression microarray were grown at control conditions (OD 0.6 at 750 nm; 50 μmol photons m–2 s–1), or transferred to dark for 1 h, depleted for CO2 for 6 h by transferring to carbon-free BG11 (BG11 w/o NaCO2, pH 7.0) without aeration after washing once in carbon-free BG11	Liquid cultures of Synechocystis 6803 were grown at 30 °C in BG11 (20 mM TES pH 7.6) medium under continuous illumination with white light of 50 μmol of photons m–2 s–1 and a continuous stream of air. Stress and control conditions were applied to exponentially growing Synechocystis cultures (OD750 0.6–0.8).	Environmental	Nutrient/Light
PMID: 19763333	Prakash JS, Sinetova M, Zorina A, Kupriyanova E, Suzuki I, Murata N, Los DA.	DNA supercoiling regulates the stress-inducible expression of genes in the cyanobacterium Synechocystis	Mol Biosyst. 2009 Dec;5(12):1904-12	Salt stress was achieved by the addition of 5 M NaCl in BG11 medium to a final concentration of 0.5 M to cell cultures for 30 min. Cold stress was given by placing culture tubes of cells that had been grown at 34 ºC in a water bath at 24 ºC for 30 min. Heat stress was provided by placing culture tubes of cells that had been grown at 34 ºC in a water bath at 44 ºC for 30 min. Upon treatment of Syn…	Glucose-tolerant (GT) strain of Synechocystis sp. PCC 6803 cells were cultured at 34 ºC in BG11 medium under continuous illumination with light from incandescent lamps at 70 mmol photons m 2 s 1 and were aerated with air that contained 1% CO2. For every treatment equal amounts of BG11 medium were added to control cultures to avoid the effect of dilution of the suspension on gene expression.	Environmental	chemical
PMID: 20463904	Rowland JG, Pang X, Suzuki I, Murata N, Simon WJ, Slabas AR.	Identification of components associated with thermal acclimation of photosystem II in Synechocystis sp. PCC6803.	PLoS One. 2010 May 6;5(5):e10511	For the experiments, Synechocystis cultures were grown at 25°C in B-11 medium, with light and gas supplied as for routine culture, to an optical density (A730) of approximately 1.0. Cultures were then transferred to 38°C without disrupting illumination or aeration	Glucose-tolerant Synechocystis sp. PCC 6803, was grown photoautotrophically at 25°C in BG11 medium under constant illumination at 70 µmol photons/m2/s and aeration with sterile air containing 1% CO2.	Environmental	Temperature
PMID: 20929957	Summerfield TC, Nagarajan S, Sherman LA.	Gene expression under low-oxygen conditions in the cyanobacterium Synechocystis sp. PCC 6803 demonstrates Hik31-dependent and -independent responses.	Microbiology. 2011 Feb;157(Pt 2):301-12	For microarray experiments, cultures were grown in the bioreactor to a cell density of ∼ 5×10 7 cells ml −1 and then bubbled with 99.9 % nitrogen/0.1 % carbon dioxide to achieve low-oxygen condition. The microarray experiment involved a loop design that compared the wild type and the ΔHik31 strain under aerobic conditions and 1 h following a transition to low oxygen.	The glucose tolerant strain, Synechocystis sp. strain PCC 6803 was grown at 30±2 °C. Cells were grown in blue green algae medium BG11 with 25 mM HEPES pH 7.5, in an airlift bioreactor (BioFlo 3000, 6 l) or in 750 ml Cytolifts (Kontes). The culture was illuminated by two panels using alternating arrays of orange (640 nm) and blue (430 nm) light-emitting diodes, yielding an intensity of ∼100 μmol p…	mutant/Environmetal	Low O2 / Normal conditions
PMID: 22096149	Hackenberg C, Huege J, Engelhardt A, Wittink F, Laue M, Matthijs HC, Kopka J, Bauwe H, Hagemann M.	Low-carbon acclimation in carboxysome-less and photorespiratory mutants of the cyanobacterium Synechocystis sp. strain PCC 6803.	Microbiology. 2012 Feb;158(Pt 2):398-413	Cultures were bubbled with 5 % CO 2 in air [defined as high C i (HC)] in BG11 medium at pH 8.0, or, alternatively with ambient air [0.035 % CO 2, defined as low C i (LC)] in BG11 medium at pH 7.0. Growth was monitored by measuring OD 750	The glucose-tolerant strain Synechocystis sp. PCC 6803 served as the WT. For the physiological and molecular phenotyping, axenic cultures with an OD 750 of approximately 0.8 were grown photoautotrophically in batch cultures at 29 °C under continuous illumination of 100 µmol photons m −2 s −1.	mutant/Environmetal	Nutrient limitation
PMID: 22294932	Los DA, Zorina A, Sinetova M, Kryazhov S, Mironov K, Zinchenko VV.	Stress sensors and signal transducers in cyanobacteria.	Sensors (Basel). 2010;10(3):2386-415.	Samples for microarray of Synechocystis WT and hik20 mutant were taken from cells growing under the standard growth condition described in the next section of this table.	Liquid cultures of Synechocystis 6803 Glucose tolerant and hik20 mutant were grown at 34 °C in BG11 (20 mM HEPES-NaOH pH 7.6) medium under continuous illumination with white light of 70 μmol of photons m–2 s–1 and a continuous stream of air with 1% C02	Mutant	Normal condition(mutant vs wild type)
PMID: 22846903	Dickson DJ, Luterra MD, Ely RL.	Transcriptomic responses of Synechocystis sp. PCC 6803 encapsulated in silica gel	Appl Microbiol Biotechnol. 2012 Oct;96(1):183-96	For the encapsulation condition please see the manuscript.	Wild-type Synechocystis sp. PCC 6803 cells were grown at 30 °C in BG-11 media (Allen 1968) buffered with 35 mM HEPES at pH 7.8. Five hundred-milliliter volumes in 1-L flasks were bubbled with sterile-filtered air under continu- ous illumination of approximately 50 μEm−2 s−1 provided by fluorescent bulbs and grown to late log phase prior to harvesting and encapsulation. Control samples in liquid s…	Environmental	Osmotic stress
PMID: 23275872	Hernández-Prieto MA, Schön V, Georg J, Barreira L, Varela J, Hess WR, Futschik ME.	Iron deprivation in Synechocystis: inference of pathways, non-coding RNAs, and regulatory elements from comprehensive expression profiling.	G3 (Bethesda). 2012 Dec;2(12):1475-95	To induce iron starvation, the chelator desferrioxamine B (DFB, Sigma-Aldrich) was added at a final concentration of 100 µM to bubbled liquid cultures. Samples were taken before induction of iron depletion (control), as well as at 3, 12, 24, 48, and 72 hr after induction of iron depletion.	Synechocystis wild type strain was grown at 30° in YBG-11, a modified version of BG-11 medium. Light intensity was adjusted to 50 μmol photons m−2·s−1 of white light	Environmetal	chemical
PMID: 23601192	Lehmann R, Machné R, Georg J, Benary M, Axmann I, Steuer R.	How cyanobacteria pose new problems to old methods: challenges in microarray time series analysis.	BMC Bioinformatics. 2013 Apr 21;14:133.	Over a 24 h time course, 6 samples for RNA isolation were taken at the following time points: 30 minutes before and after light is switched off, (sample 1 - CT 11.5 and sample 2 - CT 12.5), 30 minutes before midnight (sample 3 - CT 17.5), 30 minutes before and after light onset (sample 4 - CT 23.5 and sample 5 - CT 0.5) and 30 minutes before noon (sample 6 - CT 5.5)	Synechocystis sp. strain PCC 6803 was grown in BG11-medium [44] at 30°C under continuous illumination with white light of 120 μmol of photons m −2 s −1 and a continuous stream of air. The optical density of the culture was monitored by measuring the absorbance at 750 nm. Cultures were synchronized with three cycles of light/dark 12 h:12 h prior sampling.	Environmental	Light
PMID: 25248550	Georg J, Dienst D, Schürgers N, Wallner T, Kopp D, Stazic D, Kuchmina E, Klähn S, Lokstein H, Hess WR, Wilde A	The small regulatory RNA SyR1/PsrR1 controls photosynthetic functions in cyanobacteria	Plant Cell. 2014 Sep;26(9):3661-79	Cultures were incubated in copper-free medium for the indicated times. Repression of the promoter PpetJ was achieved by adding 5 μM CuSO4 to the medium.	The Synechocystis sp PCC 6803 strain PCC-M) were grown in BG11 medium containing 10 mM TES buffer, pH 8.0, under continuous illumination with white light at 40 to 50 μmol photons m–2 s–1 at 30°C.	mutant/Environmetal	Nutrient limitation
PMID:17910763	Houot L, Floutier M, Marteyn B, Michaut M, Picciocchi A, Legrain P, Aude JC, Cassier-Chauvat C, Chauvat F.	Cadmium triggers an integrated reprogramming of the metabolism of Synechocystis PCC6803, under the control of the Slr1738 regulator	BMC Genomics. 2007 Oct 2;8:350.	300 ml of mid-log phase liquid cultures (2.5 × 107cells.ml-1) grown in standard conditions were rapidly concentrated 40-fold by centrifugation and spotted as 20 μl dots on BG11 plates with, or without (control samples) H2O2 (3 mM). Then, plates were incubated for the indicated times (in min) prior to cell harvest and fast disruption with an Eaton press.	The unicellular cyanobacterium Synechocystis PCC6803 was grown at 30°C in liquid BG11 medium enriched with Na2CO3 (3.78 mM, final concentration), under continuous white light of standard fluence (2,500 luxes, i.e. 31.25 μE.m-2.s-1). Growth control condition were the same as in treatment without the addtion of H2O2 (3 mM).	environmental/mutant	Cadmium/oxidative stress/Zn excess/Iron limitation/Iron excess
PMID:19759342	Singh AK, Bhattacharyya-Pakrasi M, Elvitigala T, Ghosh B, Aurora R, Pakrasi HB	A systems-level analysis of the effects of light quality on the metabolism of a cyanobacterium	Plant Physiol. 2009 Nov;151(3):1596-608.	White light-grown Synechocystis cells (approximately 1 × 108 cells mL−1) were harvested by centrifugation at 6,000g and resuspended in fresh BG11 medium to a cell density of approximately 5 × 107 cells mL−1. These cells were then transferred in a long test tube (3 cm in diameter) and used for illumination with PSI light (provided by royal blue-emitting diodes) or PSII light (provided by red-emitt…	Synechocystis species PCC 6803 cells were grown at 30°C in BG11 medium buffered with 10 mm TES-KOH, pH 8.2, and bubbled with air. Illumination was at 30 μE m−2 s−1 provided by fluorescent cool-white light.The growth control condition were the same that treatmente conditions as the fold change of genes was calculated by dividing the normalized intensity obtained from PSII light-illuminated cells b…	Environmental	Light wavelenght
PMID:19926653	Prakash JS, Krishna PS, Sirisha K, Kanesaki Y, Suzuki I, Shivaji S, Murata N.	An RNA helicase, CrhR, regulates the low-temperature-inducible expression of heat-shock genes groES, groEL1 and groEL2 in Synechocystis sp. PCC 6803	Microbiology. 2010 Feb;156(Pt 2):442-51	Cells were grown at 24ºC and 34ºC for different times. Details are not described.	Synechocystis sp. PCC 6803 Wild-type cells were grown at 34°C in BG11 medium buffered with 20 mM HEPES–NaOH (pH 7.5) under continuous illumination from incandescent lamps, as described previously.	mutant/Environmetal	Temperature/chemical/temperature+chemical
PMID:24009334	Hakkila K, Antal T, Gunnelius L, Kurkela J, Matthijs HC, Tyystjärvi E, Tyystjärvi T.	Group 2 sigma factor mutant ΔsigCDE of the cyanobacterium Synechocystis sp. PCC 6803 reveals functionality of both carotenoids and flavodiiron proteins in photoprotection of photosystem II.	Plant Cell Physiol. 2013 Nov;54(11):1780-90	Cells (A730 = 1, 40 ml) were collected for microarray experiments from growth conditions (control) or after 30 min of illumination at PPFD 750 µmol m−2 s−1(treatment).	The glucose-tolerant control strain of Synechocystis sp. PCC 6803, the σ factor inactivation strain ΔsigCDE, and the SM2016 strain, in which the ssr2016 gene is inactivated, were grown in standard conditions (continuous illumination at the PPFD of 40 µmol m−2 s−1 , 32°C, ambient CO2) and 60 ml culture in a 250 ml Erlenmyer flask.	mutant/Environmetal	Normal condition(mutant vs wild type)
PMID:24476911	Gunnelius L, Hakkila K, Kurkela J, Wada H, Tyystjärvi E, Tyystjärvi T.	The omega subunit of the RNA polymerase core directs transcription efficiency in cyanobacteria.	Nucleic Acids Res. 2014 Apr;42(7):4606-14	For transcription profiling, WT and ΔrpoZ strains were grown in standard conditions for 72 h (OD730 = 1; 3.5 µg of chlorophyll (Chl) a/ml; 20 ml).	The glucose-tolerant strain of Synechocystis sp. PCC 6803 and the ΔrpoZ mutant strain were grown in standard conditions, in BG-11 medium supplemented with 20 mM Hepes-NaOH, pH 7.5, under continuous illumination at the photosynthetic photon flux density (PPFD) of 40 µmol/(m2 s), at 32°C in ambient CO2	mutant	Normal condition(mutant vs wild type)
PMID:25386944	Gunnelius L, Kurkela J, Hakkila K, Koskinen S, Parikainen M, Tyystjärvi T.	The ω subunit of RNA polymerase is essential for thermal acclimation of the cyanobacterium Synechocystis sp. PCC 6803.	PLoS One. 2014 Nov 11;9(11):e112599.	For DNA microarray studies, OD730 was set to 0.1, and the cells were grown in standard growth conditions for three days. Then the samples from standard conditions (OD730 = 1, 40 ml) were harvested by centrifugation at 4500 g for 6 min at 4°C in pre-cooled centrifuge tubes or cells were treated at 40°C under continuous illumination, PPFD 40 µmol m−2 s−1, for 24 h before harvest	The glucose tolerant control strain of Synechocystis sp. PCC 6803, the ω subunit inactivation strain ΔrpoZ and the complementation strain ΔrpoZ+rpoZ were grown in BG-11 medium supplemented with 20 mM Hepes pH 7.5. Cells were grown (30 ml of cell culture in a 100-ml Erlenmeyer flask) at 32°C, 38°C or 40°C in air level CO2 under constant illumination at the PPFD of 40 µmol m−2 s−1 and shaking at 90…	mutant/Environmetal	Temperature
PMID:26354085	Koskinen S, Hakkila K, Gunnelius L, Kurkela J, Wada H, Tyystjärvi T.	In vivo recruitment analysis and a mutant strain without any group 2 σ factor reveal roles of different σ factors in cyanobacteria.	Mol Microbiol. 2015 Sep 10	The OD 730 of cell culture was set to 0.1, and the cells were grown in standard growth conditions for 3 days. Cultures (OD730 = 1, 40 ml) were rapidly cooled by pouring them into two frozen centrifuge tubes, and cells were harvested by centrifugation at +4°C. RNA isolation	The cells of the glucose-tolerant strain of Synechocystis sp. PCC 6803 were grown in BG-11 medium supplemented with 20 mM HEPES, pH 7.5, at 32°C, under continuous illumina- tion at photosynthetic photon flux density (PPFD) of 40 μmol m−2 s−1 in ambient air. These growth conditions are referred to as standard conditions. Liquid cultures (30 ml) were grown in 100 ml Erlenmayer flasks that were shak…	mutant	Normal condition(mutant vs wild type)
PMID:26646103	Tibiletti T, Hernández-Prieto MA, Matthijs HC, Niyogi KK, Funk C.	Deletion of the gene family of small chlorophyll-binding proteins (ScpABCDE) offsets C/N homeostasis in synechocystis PCC 6803.	Biochim Biophys Acta. 2015 Nov 29	Cells (40–50 ml) from both control and the mutant cultures were collected at mid-log phase by rapid filtration (Pall Supor 800 Filter, 0.8 mm) and total RNA was extracted after	Synechocystis 6803 PSI-less control and SCP (PSI-less/ScpABCDE]) mutants were cultivated at 30°C at a light intensity of 4–5 μmol photons m–2 s–1 in BG-11 growth medium supplemented with 10 mM glucose.	Mutant	Normal condition(mutant vs wild type)
